# Supplementary material for: Reduced Cortical Surface Area in the Frontal Operculum as a Causal Risk Predictor for Chronic Pain
Source: Pain Res Manag. 2025 Jun 5;2025:4687197. doi: 10.1155/prm/4687197 (PMC12163224; doi:10.1155/prm/4687197)
Supplement: Supporting Information — Additional supporting information can be found online in the Supporting Information section. [file 4687197.f1.xlsx]

## Sheet: Supplementary Table1
Supplementary Table 1. Phenotypic correlation between 1325 brain structural imaging derived phenotypes (IDP) and future chroninc pain development. Associations that remained significant after multiple comparisons correction for the effective number (Meff) of IDPs (p-value = 1.24×10-4 = 0.05/403.85) are highlighted in red.
UKB ID	IDP short name	Category name	IDP description	Estimate	SE	T	P	N
26839	aparc-Desikan rh area parsopercularis	cortical area	Area of parsopercularis in the right hemisphere generated by parcellation of the white surface using Desikan-Killiany parcellation	-0.0353089	0.00837991	-4.21352	2.55e-05	5756
27108	BA-exvivo rh area BA44	cortical area	Area of BA44 in the right hemisphere generated by parcellation of the white surface using BA_exvivo parcellation	-0.0349115	0.00852031	-4.09745	4.24e-05	5756
27251	aparc-DKTatlas rh area parsopercularis	cortical area	Area of parsopercularis in the right hemisphere generated by parcellation of the white surface using DKT parcellation	-0.0326029	0.00822529	-3.96374	7.47e-05	5756
27562	aparc-a2009s rh area G-front-inf-Opercular	cortical area	Area of G-front-inf-Opercular in the right hemisphere generated by parcellation of the white surface using Destrieux (a2009s) parcellation	-0.0322071	0.00862127	-3.73578	0.000189	5756
27599	aparc-a2009s rh area S-circular-insula-sup	cortical area	Area of S-circular-insula-sup in the right hemisphere generated by parcellation of the white surface using Destrieux (a2009s) parcellation	-0.035208	0.00969498	-3.63157	0.000284	5756
27659	aparc-a2009s rh thickness G-temp-sup-Plan-polar	cortical thickness	Mean thickness of G-temp-sup-Plan-polar in the right hemisphere generated by parcellation of the white surface using Destrieux (a2009s) parcellation	0.0244637	0.0069657	3.51202	0.000448	5756
26825	aparc-Desikan rh area caudalmiddlefrontal	cortical area	Area of caudalmiddlefrontal in the right hemisphere generated by parcellation of the white surface using Desikan-Killiany parcellation	-0.0287033	0.00818084	-3.50859	0.000454	5756
27237	aparc-DKTatlas rh area caudalmiddlefrontal	cortical area	Area of caudalmiddlefrontal in the right hemisphere generated by parcellation of the white surface using DKT parcellation	-0.0284392	0.0081968	-3.46954	0.000525	5756
26873	aparc-Desikan rh thickness parsopercularis	cortical thickness	Mean thickness of parsopercularis in the right hemisphere generated by parcellation of the white surface using Desikan-Killiany parcellation	0.026733	0.00794766	3.36364	0.000774	5756
27634	aparc-a2009s rh thickness G-cingul-Post-ventral	cortical thickness	Mean thickness of G-cingul-Post-ventral in the right hemisphere generated by parcellation of the white surface using Destrieux (a2009s) parcellation	0.0236483	0.00714137	3.31145	0.000934	5756
27267	aparc-DKTatlas rh thickness caudalanteriorcingulate	cortical thickness	Mean thickness of caudalanteriorcingulate in the right hemisphere generated by parcellation of the white surface using DKT parcellation	0.0235687	0.00714203	3.3	0.000973	5756
25015	IDP T1 FIRST left putamen volume	regional and tissue volume	Volume of left putamen (from T1 brain image)	-0.0270332	0.00821757	-3.28968	0.00101	5754
27274	aparc-DKTatlas rh thickness isthmuscingulate	cortical thickness	Mean thickness of isthmuscingulate in the right hemisphere generated by parcellation of the white surface using DKT parcellation	0.0246181	0.00765767	3.21482	0.00131	5756
26973	aparc-pial rh area parsopercularis	cortical area	Area of parsopercularis in the right hemisphere generated by parcellation of the pial surface using Desikan-Killiany parcellation	-0.0252859	0.00803009	-3.1489	0.00165	5756
27631	aparc-a2009s rh thickness G+S-cingul-Mid-Ant	cortical thickness	Mean thickness of G+S-cingul-Mid-Ant in the right hemisphere generated by parcellation of the white surface using Destrieux (a2009s) parcellation	0.0233202	0.00745628	3.12759	0.00177	5756
26959	aparc-pial rh area caudalmiddlefrontal	cortical area	Area of caudalmiddlefrontal in the right hemisphere generated by parcellation of the pial surface using Desikan-Killiany parcellation	-0.0243924	0.0078641	-3.10175	0.00193	5756
26865	aparc-Desikan rh thickness isthmuscingulate	cortical thickness	Mean thickness of isthmuscingulate in the right hemisphere generated by parcellation of the white surface using Desikan-Killiany parcellation	0.0237283	0.00768484	3.08768	0.00203	5756
27472	aparc-a2009s lh thickness S-suborbital	cortical thickness	Mean thickness of S-suborbital in the left hemisphere generated by parcellation of the white surface using Destrieux (a2009s) parcellation	0.0221453	0.00724858	3.05512	0.00226	5756
26858	aparc-Desikan rh thickness caudalanteriorcingulate	cortical thickness	Mean thickness of caudalanteriorcingulate in the right hemisphere generated by parcellation of the white surface using Desikan-Killiany parcellation	0.0215121	0.00704151	3.05505	0.00226	5756
27692	aparc-a2009s rh thickness S-precentral-inf-part	cortical thickness	Mean thickness of S-precentral-inf-part in the right hemisphere generated by parcellation of the white surface using Destrieux (a2009s) parcellation	0.0240108	0.00804451	2.98474	0.00285	5756
27607	aparc-a2009s rh area S-oc-middle+Lunatus	cortical area	Area of S-oc-middle+Lunatus in the right hemisphere generated by parcellation of the white surface using Destrieux (a2009s) parcellation	0.0234784	0.00795164	2.95265	0.00316	5756
27455	aparc-a2009s lh thickness S-front-middle	cortical thickness	Mean thickness of S-front-middle in the left hemisphere generated by parcellation of the white surface using Destrieux (a2009s) parcellation	0.0238753	0.00808872	2.95168	0.00317	5756
27244	aparc-DKTatlas rh area lateraloccipital	cortical area	Area of lateraloccipital in the right hemisphere generated by parcellation of the white surface using DKT parcellation	0.0228708	0.00775614	2.94874	0.0032	5756
27678	aparc-a2009s rh thickness S-front-sup	cortical thickness	Mean thickness of S-front-sup in the right hemisphere generated by parcellation of the white surface using Destrieux (a2009s) parcellation	0.0236126	0.00807072	2.92571	0.00345	5756
27122	BA-exvivo rh thickness BA44	cortical thickness	Mean thickness of BA44 in the right hemisphere generated by parcellation of the white surface using BA_exvivo parcellation	0.0232629	0.0080328	2.89599	0.00379	5756
26832	aparc-Desikan rh area lateraloccipital	cortical area	Area of lateraloccipital in the right hemisphere generated by parcellation of the white surface using Desikan-Killiany parcellation	0.0225102	0.00784512	2.86933	0.00413	5756
27282	aparc-DKTatlas rh thickness parsopercularis	cortical thickness	Mean thickness of parsopercularis in the right hemisphere generated by parcellation of the white surface using DKT parcellation	0.0228688	0.0079762	2.86713	0.00416	5756
27128	BA-exvivo rh thickness entorhinal	cortical thickness	Mean thickness of entorhinal in the right hemisphere generated by parcellation of the white surface using BA_exvivo parcellation	0.0203125	0.00712431	2.85115	0.00437	5756
27755	aparc-a2009s rh volume S-oc-middle+Lunatus	regional and tissue volume	Volume of S-oc-middle+Lunatus in the right hemisphere generated by parcellation of the white surface using Destrieux (a2009s) parcellation	0.0204787	0.0072118	2.83961	0.00453	5756
27585	aparc-a2009s rh area G-temp-sup-Plan-polar	cortical area	Area of G-temp-sup-Plan-polar in the right hemisphere generated by parcellation of the white surface using Destrieux (a2009s) parcellation	-0.024553	0.00873935	-2.80947	0.00498	5756
27648	aparc-a2009s rh thickness G-orbital	cortical thickness	Mean thickness of G-orbital in the right hemisphere generated by parcellation of the white surface using Destrieux (a2009s) parcellation	0.0216794	0.00776899	2.7905	0.00528	5756
27679	aparc-a2009s rh thickness S-interm-prim-Jensen	cortical thickness	Mean thickness of S-interm-prim-Jensen in the right hemisphere generated by parcellation of the white surface using Destrieux (a2009s) parcellation	0.0213027	0.00765869	2.78151	0.00543	5756
27636	aparc-a2009s rh thickness G-front-inf-Opercular	cortical thickness	Mean thickness of G-front-inf-Opercular in the right hemisphere generated by parcellation of the white surface using Destrieux (a2009s) parcellation	0.021415	0.00787121	2.72067	0.00653	5756
27708	aparc-a2009s rh volume G-cingul-Post-ventral	regional and tissue volume	Volume of G-cingul-Post-ventral in the right hemisphere generated by parcellation of the white surface using Destrieux (a2009s) parcellation	0.0224563	0.00829498	2.70722	0.00681	5756
27408	aparc-a2009s lh thickness G+S-cingul-Ant	cortical thickness	Mean thickness of G+S-cingul-Ant in the left hemisphere generated by parcellation of the white surface using Destrieux (a2009s) parcellation	0.0212379	0.00786572	2.70006	0.00695	5756
27628	aparc-a2009s rh thickness G+S-subcentral	cortical thickness	Mean thickness of G+S-subcentral in the right hemisphere generated by parcellation of the white surface using Destrieux (a2009s) parcellation	0.020293	0.0076284	2.66018	0.00783	5756
26966	aparc-pial rh area lateraloccipital	cortical area	Area of lateraloccipital in the right hemisphere generated by parcellation of the pial surface using Desikan-Killiany parcellation	0.0207873	0.0078587	2.64514	0.00819	5756
27294	aparc-DKTatlas rh thickness superiortemporal	cortical thickness	Mean thickness of superiortemporal in the right hemisphere generated by parcellation of the white surface using DKT parcellation	0.0206617	0.00786003	2.6287	0.00859	5756
27618	aparc-a2009s rh area S-precentral-inf-part	cortical area	Area of S-precentral-inf-part in the right hemisphere generated by parcellation of the white surface using Destrieux (a2009s) parcellation	-0.0215956	0.00823201	-2.62337	0.00873	5756
27306	aparc-DKTatlas rh volume lateraloccipital	regional and tissue volume	Volume of lateraloccipital in the right hemisphere generated by parcellation of the white surface using DKT parcellation	0.0188883	0.00724488	2.60712	0.00915	5756
26651	HippSubfield rh volume molecular-layer-HP-head	regional and tissue volume	Volume of molecular-layer-HP-head in the right hemisphere generated by subcortical volumetric sub-segmentation of the Hippocampal Subfields	-0.016223	0.00622743	-2.60508	0.00921	5756
26899	aparc-Desikan rh volume lateraloccipital	regional and tissue volume	Volume of lateraloccipital in the right hemisphere generated by parcellation of the white surface using Desikan-Killiany parcellation	0.0188641	0.00724154	2.60499	0.00921	5756
27673	aparc-a2009s rh thickness S-circular-insula-sup	cortical thickness	Mean thickness of S-circular-insula-sup in the right hemisphere generated by parcellation of the white surface using Destrieux (a2009s) parcellation	0.0208906	0.00808386	2.58423	0.00978	5756
27556	aparc-a2009s rh area G+S-cingul-Ant	cortical area	Area of G+S-cingul-Ant in the right hemisphere generated by parcellation of the white surface using Destrieux (a2009s) parcellation	-0.0257938	0.0100125	-2.57615	0.01	5756
26801	aparc-Desikan lh volume medialorbitofrontal	regional and tissue volume	Volume of medialorbitofrontal in the left hemisphere generated by parcellation of the white surface using Desikan-Killiany parcellation	0.0202899	0.00787572	2.57626	0.01	5756
27619	aparc-a2009s rh area S-precentral-sup-part	cortical area	Area of S-precentral-sup-part in the right hemisphere generated by parcellation of the white surface using Destrieux (a2009s) parcellation	0.0209534	0.0081952	2.55679	0.0106	5756
27767	aparc-a2009s rh volume S-precentral-sup-part	regional and tissue volume	Volume of S-precentral-sup-part in the right hemisphere generated by parcellation of the white surface using Destrieux (a2009s) parcellation	0.0184289	0.00728352	2.53022	0.0114	5756
26533	aseg global volume CC-Central	regional and tissue volume	Volume of CC-Central in the whole brain generated by subcortical volumetric segmentation (aseg)	-0.0160908	0.00641554	-2.50809	0.0122	5756
26885	aparc-Desikan rh thickness superiortemporal	cortical thickness	Mean thickness of superiortemporal in the right hemisphere generated by parcellation of the white surface using Desikan-Killiany parcellation	0.0196622	0.00787672	2.49625	0.0126	5756
26591	aseg rh volume Putamen	regional and tissue volume	Volume of Putamen in the right hemisphere generated by subcortical volumetric segmentation (aseg)	-0.0167956	0.00676416	-2.48303	0.0131	5756
26711	ThalamNuclei rh volume LP	regional and tissue volume	Volume of LP in the right hemisphere generated by subcortical volumetric sub-segmentation of the Thalamic Nuclei	-0.0147466	0.00595322	-2.47708	0.0133	5756
27633	aparc-a2009s rh thickness G-cingul-Post-dorsal	cortical thickness	Mean thickness of G-cingul-Post-dorsal in the right hemisphere generated by parcellation of the white surface using Destrieux (a2009s) parcellation	0.0191784	0.00784921	2.44335	0.0146	5756
25898	IDP T1 FAST ROIs V cerebellum VI	regional and tissue volume	Volume of grey matter in Vermis VI Cerebellum	-0.0136728	0.00560077	-2.44124	0.0147	5756
27630	aparc-a2009s rh thickness G+S-cingul-Ant	cortical thickness	Mean thickness of G+S-cingul-Ant in the right hemisphere generated by parcellation of the white surface using Destrieux (a2009s) parcellation	0.0195693	0.00802563	2.43835	0.0148	5756
27690	aparc-a2009s rh thickness S-pericallosal	cortical thickness	Mean thickness of S-pericallosal in the right hemisphere generated by parcellation of the white surface using Destrieux (a2009s) parcellation	0.0169619	0.0069752	2.43174	0.0151	5756
27554	aparc-a2009s rh area G+S-subcentral	cortical area	Area of G+S-subcentral in the right hemisphere generated by parcellation of the white surface using Destrieux (a2009s) parcellation	-0.0223393	0.00923041	-2.42019	0.0155	5756
26644	HippSubfield rh volume CA1-body	regional and tissue volume	Volume of CA1-body in the right hemisphere generated by subcortical volumetric sub-segmentation of the Hippocampal Subfields	-0.0136091	0.00564882	-2.40919	0.016	5756
26882	aparc-Desikan rh thickness rostralmiddlefrontal	cortical thickness	Mean thickness of rostralmiddlefrontal in the right hemisphere generated by parcellation of the white surface using Desikan-Killiany parcellation	0.0199524	0.00836261	2.3859	0.0171	5756
26784	aparc-Desikan lh thickness superiortemporal	cortical thickness	Mean thickness of superiortemporal in the left hemisphere generated by parcellation of the white surface using Desikan-Killiany parcellation	0.0185382	0.00780492	2.37519	0.0176	5756
27299	aparc-DKTatlas rh volume caudalmiddlefrontal	regional and tissue volume	Volume of caudalmiddlefrontal in the right hemisphere generated by parcellation of the white surface using DKT parcellation	-0.0169877	0.00715685	-2.37363	0.0176	5756
26904	aparc-Desikan rh volume parahippocampal	regional and tissue volume	Volume of parahippocampal in the right hemisphere generated by parcellation of the white surface using Desikan-Killiany parcellation	0.0176341	0.00747477	2.35915	0.0184	5756
26892	aparc-Desikan rh volume caudalmiddlefrontal	regional and tissue volume	Volume of caudalmiddlefrontal in the right hemisphere generated by parcellation of the white surface using Desikan-Killiany parcellation	-0.0168647	0.00716932	-2.35234	0.0187	5756
27283	aparc-DKTatlas rh thickness parsorbitalis	cortical thickness	Mean thickness of parsorbitalis in the right hemisphere generated by parcellation of the white surface using DKT parcellation	0.0179593	0.00765021	2.34756	0.0189	5756
26774	aparc-Desikan lh thickness parstriangularis	cortical thickness	Mean thickness of parstriangularis in the left hemisphere generated by parcellation of the white surface using Desikan-Killiany parcellation	0.0191085	0.00816091	2.34146	0.0192	5756
27112	BA-exvivo rh area MT	cortical area	Area of MT in the right hemisphere generated by parcellation of the white surface using BA_exvivo parcellation	0.0195809	0.00837715	2.33742	0.0195	5756
27191	aparc-DKTatlas lh thickness parstriangularis	cortical thickness	Mean thickness of parstriangularis in the left hemisphere generated by parcellation of the white surface using DKT parcellation	0.0185769	0.00796178	2.33326	0.0197	5756
27759	aparc-a2009s rh volume S-oc-temp-med+Lingual	regional and tissue volume	Volume of S-oc-temp-med+Lingual in the right hemisphere generated by parcellation of the white surface using Destrieux (a2009s) parcellation	0.0184188	0.00792667	2.32365	0.0202	5756
27672	aparc-a2009s rh thickness S-circular-insula-inf	cortical thickness	Mean thickness of S-circular-insula-inf in the right hemisphere generated by parcellation of the white surface using Destrieux (a2009s) parcellation	0.017277	0.00747932	2.30998	0.0209	5756
27647	aparc-a2009s rh thickness G-oc-temp-med-Parahip	cortical thickness	Mean thickness of G-oc-temp-med-Parahip in the right hemisphere generated by parcellation of the white surface using Destrieux (a2009s) parcellation	0.0164459	0.00715258	2.2993	0.0215	5756
26585	aseg rh volume Lateral-Ventricle	regional and tissue volume	Volume of Lateral-Ventricle in the right hemisphere generated by subcortical volumetric segmentation (aseg)	0.0149143	0.00650587	2.29244	0.0219	5756
27694	aparc-a2009s rh thickness S-suborbital	cortical thickness	Mean thickness of S-suborbital in the right hemisphere generated by parcellation of the white surface using Destrieux (a2009s) parcellation	0.0155142	0.00677188	2.29098	0.022	5756
27292	aparc-DKTatlas rh thickness superiorfrontal	cortical thickness	Mean thickness of superiorfrontal in the right hemisphere generated by parcellation of the white surface using DKT parcellation	0.0187675	0.00819981	2.28878	0.0221	5756
27639	aparc-a2009s rh thickness G-front-middle	cortical thickness	Mean thickness of G-front-middle in the right hemisphere generated by parcellation of the white surface using Destrieux (a2009s) parcellation	0.0183656	0.0081069	2.26543	0.0235	5756
26869	aparc-Desikan rh thickness medialorbitofrontal	cortical thickness	Mean thickness of medialorbitofrontal in the right hemisphere generated by parcellation of the white surface using Desikan-Killiany parcellation	0.0176107	0.00783045	2.24901	0.0245	5756
26883	aparc-Desikan rh thickness superiorfrontal	cortical thickness	Mean thickness of superiorfrontal in the right hemisphere generated by parcellation of the white surface using Desikan-Killiany parcellation	0.0183432	0.00815982	2.24799	0.0246	5756
26560	aseg lh volume Putamen	regional and tissue volume	Volume of Putamen in the left hemisphere generated by subcortical volumetric segmentation (aseg)	-0.015227	0.00678174	-2.24529	0.0248	5756
27140	BA-exvivo rh volume MT	regional and tissue volume	Volume of MT in the right hemisphere generated by parcellation of the white surface using BA_exvivo parcellation	0.0166284	0.0074347	2.2366	0.0254	5756
27276	aparc-DKTatlas rh thickness lateralorbitofrontal	cortical thickness	Mean thickness of lateralorbitofrontal in the right hemisphere generated by parcellation of the white surface using DKT parcellation	0.0174596	0.00785972	2.2214	0.0264	5756
26781	aparc-Desikan lh thickness rostralmiddlefrontal	cortical thickness	Mean thickness of rostralmiddlefrontal in the left hemisphere generated by parcellation of the white surface using Desikan-Killiany parcellation	0.0183247	0.00826022	2.21843	0.0266	5756
27662	aparc-a2009s rh thickness G-temporal-middle	cortical thickness	Mean thickness of G-temporal-middle in the right hemisphere generated by parcellation of the white surface using Destrieux (a2009s) parcellation	0.0173372	0.00784677	2.20947	0.0272	5756
27311	aparc-DKTatlas rh volume parahippocampal	regional and tissue volume	Volume of parahippocampal in the right hemisphere generated by parcellation of the white surface using DKT parcellation	0.0166411	0.00753716	2.20788	0.0273	5756
27380	aparc-a2009s lh area S-front-inf	cortical area	Area of S-front-inf in the left hemisphere generated by parcellation of the white surface using Destrieux (a2009s) parcellation	-0.0181321	0.0082429	-2.19972	0.0279	5756
27464	aparc-a2009s lh thickness S-orbital-lateral	cortical thickness	Mean thickness of S-orbital-lateral in the left hemisphere generated by parcellation of the white surface using Destrieux (a2009s) parcellation	0.0165444	0.00752748	2.19787	0.028	5756
26859	aparc-Desikan rh thickness caudalmiddlefrontal	cortical thickness	Mean thickness of caudalmiddlefrontal in the right hemisphere generated by parcellation of the white surface using Desikan-Killiany parcellation	0.0177523	0.00810136	2.19127	0.0285	5756
27198	aparc-DKTatlas lh thickness rostralmiddlefrontal	cortical thickness	Mean thickness of rostralmiddlefrontal in the left hemisphere generated by parcellation of the white surface using DKT parcellation	0.0178581	0.00815313	2.19033	0.0285	5756
27667	aparc-a2009s rh thickness Pole-temporal	cortical thickness	Mean thickness of Pole-temporal in the right hemisphere generated by parcellation of the white surface using Destrieux (a2009s) parcellation	0.0162777	0.00744833	2.18542	0.0289	5756
27363	aparc-a2009s lh area G-temp-sup-Plan-polar	cortical area	Area of G-temp-sup-Plan-polar in the left hemisphere generated by parcellation of the white surface using Destrieux (a2009s) parcellation	-0.021338	0.00978815	-2.17998	0.0293	5756
26874	aparc-Desikan rh thickness parsorbitalis	cortical thickness	Mean thickness of parsorbitalis in the right hemisphere generated by parcellation of the white surface using Desikan-Killiany parcellation	0.0169567	0.00778335	2.17858	0.0294	5756
27081	BA-exvivo lh thickness BA45	cortical thickness	Mean thickness of BA45 in the left hemisphere generated by parcellation of the white surface using BA_exvivo parcellation	0.0174284	0.00803048	2.17028	0.03	5756
27201	aparc-DKTatlas lh thickness superiortemporal	cortical thickness	Mean thickness of superiortemporal in the left hemisphere generated by parcellation of the white surface using DKT parcellation	0.0170105	0.0078553	2.16548	0.0304	5756
26878	aparc-Desikan rh thickness posteriorcingulate	cortical thickness	Mean thickness of posteriorcingulate in the right hemisphere generated by parcellation of the white surface using Desikan-Killiany parcellation	0.0164172	0.00765011	2.14601	0.0319	5756
27645	aparc-a2009s rh thickness G-oc-temp-lat-fusifor	cortical thickness	Mean thickness of G-oc-temp-lat-fusifor in the right hemisphere generated by parcellation of the white surface using Destrieux (a2009s) parcellation	0.0162719	0.00758729	2.14463	0.032	5756
27313	aparc-DKTatlas rh volume parsopercularis	regional and tissue volume	Volume of parsopercularis in the right hemisphere generated by parcellation of the white surface using DKT parcellation	-0.0152752	0.00713126	-2.14201	0.0322	5756
27441	aparc-a2009s lh thickness Lat-Fis-ant-Horizont	cortical thickness	Mean thickness of Lat-Fis-ant-Horizont in the left hemisphere generated by parcellation of the white surface using Destrieux (a2009s) parcellation	0.0160317	0.00748626	2.14148	0.0323	5756
27297	aparc-DKTatlas rh thickness insula	cortical thickness	Mean thickness of insula in the right hemisphere generated by parcellation of the white surface using DKT parcellation	0.0166455	0.00784735	2.12116	0.034	5756
27291	aparc-DKTatlas rh thickness rostralmiddlefrontal	cortical thickness	Mean thickness of rostralmiddlefrontal in the right hemisphere generated by parcellation of the white surface using DKT parcellation	0.0175059	0.00826713	2.11753	0.0343	5756
27772	aparc-a2009s rh volume S-temporal-transverse	regional and tissue volume	Volume of S-temporal-transverse in the right hemisphere generated by parcellation of the white surface using Destrieux (a2009s) parcellation	-0.0184295	0.00872722	-2.11172	0.0348	5756
27454	aparc-a2009s lh thickness S-front-inf	cortical thickness	Mean thickness of S-front-inf in the left hemisphere generated by parcellation of the white surface using Destrieux (a2009s) parcellation	0.0170413	0.0080783	2.10951	0.0349	5756
27143	aparc-DKTatlas lh area caudalanteriorcingulate	cortical area	Area of caudalanteriorcingulate in the left hemisphere generated by parcellation of the white surface using DKT parcellation	-0.0198698	0.00942599	-2.10798	0.0351	5756
26861	aparc-Desikan rh thickness entorhinal	cortical thickness	Mean thickness of entorhinal in the right hemisphere generated by parcellation of the white surface using Desikan-Killiany parcellation	0.0149729	0.00711094	2.10561	0.0353	5756
27298	aparc-DKTatlas rh volume caudalanteriorcingulate	regional and tissue volume	Volume of caudalanteriorcingulate in the right hemisphere generated by parcellation of the white surface using DKT parcellation	0.0140192	0.00669778	2.09311	0.0364	5756
26855	aparc-Desikan rh area insula	cortical area	Area of insula in the right hemisphere generated by parcellation of the white surface using Desikan-Killiany parcellation	-0.019068	0.00911672	-2.09154	0.0365	5756
27266	aparc-DKTatlas rh area insula	cortical area	Area of insula in the right hemisphere generated by parcellation of the white surface using DKT parcellation	-0.0212574	0.0102038	-2.08328	0.0373	5756
27560	aparc-a2009s rh area G-cingul-Post-ventral	cortical area	Area of G-cingul-Post-ventral in the right hemisphere generated by parcellation of the white surface using Destrieux (a2009s) parcellation	0.0213697	0.0102675	2.08128	0.0375	5756
27185	aparc-DKTatlas lh thickness medialorbitofrontal	cortical thickness	Mean thickness of medialorbitofrontal in the left hemisphere generated by parcellation of the white surface using DKT parcellation	0.0159923	0.00768533	2.08089	0.0375	5756
26780	aparc-Desikan lh thickness rostralanteriorcingulate	cortical thickness	Mean thickness of rostralanteriorcingulate in the left hemisphere generated by parcellation of the white surface using Desikan-Killiany parcellation	0.0157831	0.00759371	2.07844	0.0377	5756
27290	aparc-DKTatlas rh thickness rostralanteriorcingulate	cortical thickness	Mean thickness of rostralanteriorcingulate in the right hemisphere generated by parcellation of the white surface using DKT parcellation	0.0157148	0.00756268	2.07794	0.0378	5756
27287	aparc-DKTatlas rh thickness posteriorcingulate	cortical thickness	Mean thickness of posteriorcingulate in the right hemisphere generated by parcellation of the white surface using DKT parcellation	0.0158121	0.00761434	2.07661	0.0379	5756
27437	aparc-a2009s lh thickness G-temp-sup-Plan-polar	cortical thickness	Mean thickness of G-temp-sup-Plan-polar in the left hemisphere generated by parcellation of the white surface using Destrieux (a2009s) parcellation	0.0142754	0.00687765	2.07562	0.038	5756
27280	aparc-DKTatlas rh thickness parahippocampal	cortical thickness	Mean thickness of parahippocampal in the right hemisphere generated by parcellation of the white surface using DKT parcellation	0.0150339	0.00726417	2.06959	0.0385	5756
26532	aseg global volume CC-Mid-Posterior	regional and tissue volume	Volume of CC-Mid-Posterior in the whole brain generated by subcortical volumetric segmentation (aseg)	-0.0130439	0.00631985	-2.06396	0.0391	5756
27553	aparc-a2009s rh area G+S-paracentral	cortical area	Area of G+S-paracentral in the right hemisphere generated by parcellation of the white surface using Destrieux (a2009s) parcellation	0.0185766	0.00901128	2.06149	0.0393	5756
27268	aparc-DKTatlas rh thickness caudalmiddlefrontal	cortical thickness	Mean thickness of caudalmiddlefrontal in the right hemisphere generated by parcellation of the white surface using DKT parcellation	0.0167311	0.00811894	2.06075	0.0394	5756
27278	aparc-DKTatlas rh thickness medialorbitofrontal	cortical thickness	Mean thickness of medialorbitofrontal in the right hemisphere generated by parcellation of the white surface using DKT parcellation	0.0155234	0.00754932	2.05626	0.0398	5756
27409	aparc-a2009s lh thickness G+S-cingul-Mid-Ant	cortical thickness	Mean thickness of G+S-cingul-Mid-Ant in the left hemisphere generated by parcellation of the white surface using Destrieux (a2009s) parcellation	0.0147237	0.00721114	2.0418	0.0412	5756
26856	aparc-Desikan rh thickness GlobalMeanThickness	cortical thickness	Mean thickness of GlobalMeanMean thickness in the right hemisphere generated by parcellation of the white surface using Desikan-Killiany parcellation	0.0115011	0.00565611	2.0334	0.0421	5756
27757	aparc-a2009s rh volume S-occipital-ant	regional and tissue volume	Volume of S-occipital-ant in the right hemisphere generated by parcellation of the white surface using Destrieux (a2009s) parcellation	0.0151768	0.00746524	2.03299	0.0421	5756
26881	aparc-Desikan rh thickness rostralanteriorcingulate	cortical thickness	Mean thickness of rostralanteriorcingulate in the right hemisphere generated by parcellation of the white surface using Desikan-Killiany parcellation	0.0151331	0.00746265	2.02785	0.0426	5756
25865	IDP T1 FAST ROIs R cent operc cortex	regional and tissue volume	Volume of grey matter in Right Central Opercular Cortex	-0.0134431	0.00665942	-2.01866	0.0436	5756
26604	AmygNuclei lh volume Central-nucleus	regional and tissue volume	Volume of Central-nucleus in the left hemisphere generated by subcortical volumetric sub-segmentation of the Amygdala Nuclei	0.0115295	0.0057211	2.01527	0.0439	5756
27747	aparc-a2009s rh volume S-circular-insula-sup	regional and tissue volume	Volume of S-circular-insula-sup in the right hemisphere generated by parcellation of the white surface using Destrieux (a2009s) parcellation	-0.0172531	0.00857482	-2.01206	0.0443	5756
26867	aparc-Desikan rh thickness lateralorbitofrontal	cortical thickness	Mean thickness of lateralorbitofrontal in the right hemisphere generated by parcellation of the white surface using Desikan-Killiany parcellation	0.0155344	0.00773137	2.00927	0.0446	5756
27197	aparc-DKTatlas lh thickness rostralanteriorcingulate	cortical thickness	Mean thickness of rostralanteriorcingulate in the left hemisphere generated by parcellation of the white surface using DKT parcellation	0.0154185	0.00773839	1.99247	0.0464	5756
27166	aparc-DKTatlas lh area rostralanteriorcingulate	cortical area	Area of rostralanteriorcingulate in the left hemisphere generated by parcellation of the white surface using DKT parcellation	-0.0197939	0.00995679	-1.98798	0.0469	5756
26891	aparc-Desikan rh volume caudalanteriorcingulate	regional and tissue volume	Volume of caudalanteriorcingulate in the right hemisphere generated by parcellation of the white surface using Desikan-Killiany parcellation	0.0132336	0.00670749	1.97296	0.0485	5756
27340	aparc-a2009s lh area G-front-inf-Opercular	cortical area	Area of G-front-inf-Opercular in the left hemisphere generated by parcellation of the white surface using Destrieux (a2009s) parcellation	-0.016751	0.00850167	-1.97032	0.0489	5756
27697	aparc-a2009s rh thickness S-temporal-sup	cortical thickness	Mean thickness of S-temporal-sup in the right hemisphere generated by parcellation of the white surface using Destrieux (a2009s) parcellation	0.0157262	0.00800075	1.96559	0.0494	5756
27445	aparc-a2009s lh thickness Pole-temporal	cortical thickness	Mean thickness of Pole-temporal in the left hemisphere generated by parcellation of the white surface using Destrieux (a2009s) parcellation	0.0148678	0.00757982	1.96151	0.0499	5756
27158	aparc-DKTatlas lh area parsopercularis	cortical area	Area of parsopercularis in the left hemisphere generated by parcellation of the white surface using DKT parcellation	-0.0159821	0.00819321	-1.95065	0.0511	5756
27625	aparc-a2009s rh thickness G+S-frontomargin	cortical thickness	Mean thickness of G+S-frontomargin in the right hemisphere generated by parcellation of the white surface using Destrieux (a2009s) parcellation	0.014963	0.00767346	1.94997	0.0512	5756
26906	aparc-Desikan rh volume parsopercularis	regional and tissue volume	Volume of parsopercularis in the right hemisphere generated by parcellation of the white surface using Desikan-Killiany parcellation	-0.014144	0.00725866	-1.94857	0.0514	5756
25852	IDP T1 FAST ROIs L lingual gyrus	regional and tissue volume	Volume of grey matter in Left Lingual Gyrus	0.0135881	0.00698775	1.94456	0.0519	5756
27524	aparc-a2009s lh volume S-circular-insula-inf	regional and tissue volume	Volume of S-circular-insula-inf in the left hemisphere generated by parcellation of the white surface using Destrieux (a2009s) parcellation	0.0153182	0.00787963	1.94402	0.0519	5756
26871	aparc-Desikan rh thickness parahippocampal	cortical thickness	Mean thickness of parahippocampal in the right hemisphere generated by parcellation of the white surface using Desikan-Killiany parcellation	0.0141501	0.00730021	1.93832	0.0526	5756
26761	aparc-Desikan lh thickness fusiform	cortical thickness	Mean thickness of fusiform in the left hemisphere generated by parcellation of the white surface using Desikan-Killiany parcellation	0.015284	0.00796444	1.91903	0.055	5756
27279	aparc-DKTatlas rh thickness middletemporal	cortical thickness	Mean thickness of middletemporal in the right hemisphere generated by parcellation of the white surface using DKT parcellation	0.0146061	0.00762126	1.91649	0.0554	5756
27512	aparc-a2009s lh volume G-temp-sup-Plan-tempo	regional and tissue volume	Volume of G-temp-sup-Plan-tempo in the left hemisphere generated by parcellation of the white surface using Destrieux (a2009s) parcellation	0.0139702	0.00730616	1.91211	0.0559	5756
27565	aparc-a2009s rh area G-front-middle	cortical area	Area of G-front-middle in the right hemisphere generated by parcellation of the white surface using Destrieux (a2009s) parcellation	-0.0156053	0.0081639	-1.9115	0.056	5756
27123	BA-exvivo rh thickness BA45	cortical thickness	Mean thickness of BA45 in the right hemisphere generated by parcellation of the white surface using BA_exvivo parcellation	0.0154435	0.00810664	1.90505	0.0568	5756
26735	aparc-Desikan lh area middletemporal	cortical area	Area of middletemporal in the left hemisphere generated by parcellation of the white surface using Desikan-Killiany parcellation	-0.0170723	0.00898652	-1.89977	0.0575	5756
25827	IDP T1 FAST ROIs R latocc cortex inf	regional and tissue volume	Volume of grey matter in Right Lateral Occipital Cortex, inferior division	0.0120134	0.00635202	1.89127	0.0586	5756
26934	aparc-pial lh area lateralorbitofrontal	cortical area	Area of lateralorbitofrontal in the left hemisphere generated by parcellation of the pial surface using Desikan-Killiany parcellation	-0.0176504	0.00934417	-1.88893	0.059	5756
27190	aparc-DKTatlas lh thickness parsorbitalis	cortical thickness	Mean thickness of parsorbitalis in the left hemisphere generated by parcellation of the white surface using DKT parcellation	0.0145233	0.00769168	1.88818	0.0591	5756
27136	BA-exvivo rh volume BA44	regional and tissue volume	Volume of BA44 in the right hemisphere generated by parcellation of the white surface using BA_exvivo parcellation	-0.0144994	0.0076977	-1.8836	0.0597	5756
26739	aparc-Desikan lh area parsorbitalis	cortical area	Area of parsorbitalis in the left hemisphere generated by parcellation of the white surface using Desikan-Killiany parcellation	-0.0191344	0.0101667	-1.88207	0.0599	5756
26957	aparc-pial rh area bankssts	cortical area	Area of bankssts in the right hemisphere generated by parcellation of the pial surface using Desikan-Killiany parcellation	-0.016921	0.00902245	-1.87543	0.0608	5756
26823	aparc-Desikan rh area bankssts	cortical area	Area of bankssts in the right hemisphere generated by parcellation of the white surface using Desikan-Killiany parcellation	-0.017192	0.009172	-1.8744	0.0609	5756
27270	aparc-DKTatlas rh thickness entorhinal	cortical thickness	Mean thickness of entorhinal in the right hemisphere generated by parcellation of the white surface using DKT parcellation	0.0132662	0.00712338	1.86235	0.0626	5756
27438	aparc-a2009s lh thickness G-temp-sup-Plan-tempo	cortical thickness	Mean thickness of G-temp-sup-Plan-tempo in the left hemisphere generated by parcellation of the white surface using Destrieux (a2009s) parcellation	0.0141941	0.00764423	1.85684	0.0634	5756
26857	aparc-Desikan rh thickness bankssts	cortical thickness	Mean thickness of bankssts in the right hemisphere generated by parcellation of the white surface using Desikan-Killiany parcellation	0.0139134	0.00749729	1.85579	0.0635	5756
27443	aparc-a2009s lh thickness Lat-Fis-post	cortical thickness	Mean thickness of Lat-Fis-post in the left hemisphere generated by parcellation of the white surface using Destrieux (a2009s) parcellation	0.0143699	0.00774435	1.85553	0.0636	5756
27640	aparc-a2009s rh thickness G-front-sup	cortical thickness	Mean thickness of G-front-sup in the right hemisphere generated by parcellation of the white surface using Destrieux (a2009s) parcellation	0.0149293	0.00806739	1.85058	0.0643	5756
27111	BA-exvivo rh area V2	cortical area	Area of V2 in the right hemisphere generated by parcellation of the white surface using BA_exvivo parcellation	0.0140626	0.00761111	1.84764	0.0647	5756
26870	aparc-Desikan rh thickness middletemporal	cortical thickness	Mean thickness of middletemporal in the right hemisphere generated by parcellation of the white surface using Desikan-Killiany parcellation	0.0143304	0.00776713	1.845	0.0651	5756
27465	aparc-a2009s lh thickness S-orbital-med-olfact	cortical thickness	Mean thickness of S-orbital-med-olfact in the left hemisphere generated by parcellation of the white surface using Destrieux (a2009s) parcellation	0.0146968	0.00797032	1.84394	0.0652	5756
26567	aseg lh volume choroid-plexus	regional and tissue volume	Volume of choroid-plexus in the left hemisphere generated by subcortical volumetric segmentation (aseg)	0.0126883	0.00689949	1.83901	0.066	5756
27471	aparc-a2009s lh thickness S-precentral-sup-part	cortical thickness	Mean thickness of S-precentral-sup-part in the left hemisphere generated by parcellation of the white surface using Destrieux (a2009s) parcellation	0.0143014	0.00779334	1.83508	0.0665	5756
27563	aparc-a2009s rh area G-front-inf-Orbital	cortical area	Area of G-front-inf-Orbital in the right hemisphere generated by parcellation of the white surface using Destrieux (a2009s) parcellation	-0.017563	0.00957789	-1.8337	0.0668	5756
26695	ThalamNuclei rh volume VLa	regional and tissue volume	Volume of VLa in the right hemisphere generated by subcortical volumetric sub-segmentation of the Thalamic Nuclei	0.013893	0.00760297	1.82731	0.0677	5756
27463	aparc-a2009s lh thickness S-oc-temp-med+Lingual	cortical thickness	Mean thickness of S-oc-temp-med+Lingual in the left hemisphere generated by parcellation of the white surface using Destrieux (a2009s) parcellation	0.0142103	0.0077897	1.82424	0.0682	5756
27233	aparc-DKTatlas lh volume supramarginal	regional and tissue volume	Volume of supramarginal in the left hemisphere generated by parcellation of the white surface using DKT parcellation	0.0130488	0.00717966	1.81746	0.0692	5756
26827	aparc-Desikan rh area entorhinal	cortical area	Area of entorhinal in the right hemisphere generated by parcellation of the white surface using Desikan-Killiany parcellation	-0.0160005	0.00880711	-1.81677	0.0693	5756
27660	aparc-a2009s rh thickness G-temp-sup-Plan-tempo	cortical thickness	Mean thickness of G-temp-sup-Plan-tempo in the right hemisphere generated by parcellation of the white surface using Destrieux (a2009s) parcellation	0.0139704	0.00769514	1.81548	0.0695	5756
26768	aparc-Desikan lh thickness medialorbitofrontal	cortical thickness	Mean thickness of medialorbitofrontal in the left hemisphere generated by parcellation of the white surface using Desikan-Killiany parcellation	0.0140819	0.00776088	1.81447	0.0697	5756
27665	aparc-a2009s rh thickness Lat-Fis-post	cortical thickness	Mean thickness of Lat-Fis-post in the right hemisphere generated by parcellation of the white surface using Destrieux (a2009s) parcellation	0.0143337	0.00790407	1.81346	0.0698	5756
25009	IDP T1 SIENAX brain-normalised volume	regional and tissue volume	Volume of brain, grey+white, from T1 brain image, normalised for head size	0.0117515	0.00648538	1.81201	0.07	5756
26862	aparc-Desikan rh thickness fusiform	cortical thickness	Mean thickness of fusiform in the right hemisphere generated by parcellation of the white surface using Desikan-Killiany parcellation	0.0142635	0.00787692	1.8108	0.0702	5756
26818	aparc-Desikan lh volume supramarginal	regional and tissue volume	Volume of supramarginal in the left hemisphere generated by parcellation of the white surface using Desikan-Killiany parcellation	0.0129284	0.0071624	1.80504	0.0711	5756
27740	aparc-a2009s rh volume Pole-occipital	regional and tissue volume	Volume of Pole-occipital in the right hemisphere generated by parcellation of the white surface using Destrieux (a2009s) parcellation	0.0129401	0.0071809	1.80201	0.0716	5756
27714	aparc-a2009s rh volume G-front-sup	regional and tissue volume	Volume of G-front-sup in the right hemisphere generated by parcellation of the white surface using Destrieux (a2009s) parcellation	0.0135641	0.00753035	1.80126	0.0717	5756
27142	BA-exvivo rh volume entorhinal	regional and tissue volume	Volume of entorhinal in the right hemisphere generated by parcellation of the white surface using BA_exvivo parcellation	0.0126439	0.00702422	1.80004	0.0719	5756
26738	aparc-Desikan lh area parsopercularis	cortical area	Area of parsopercularis in the left hemisphere generated by parcellation of the white surface using Desikan-Killiany parcellation	-0.0142792	0.00802027	-1.78039	0.0751	5756
25003	IDP T1 SIENAX CSF normalised volume	regional and tissue volume	Volume of ventricular cerebrospinal fluid (from T1 brain image, normalised for head size)	0.0112029	0.00629268	1.78031	0.0751	5756
27722	aparc-a2009s rh volume G-orbital	regional and tissue volume	Volume of G-orbital in the right hemisphere generated by parcellation of the white surface using Destrieux (a2009s) parcellation	0.0140771	0.00791899	1.77764	0.0755	5756
26875	aparc-Desikan rh thickness parstriangularis	cortical thickness	Mean thickness of parstriangularis in the right hemisphere generated by parcellation of the white surface using Desikan-Killiany parcellation	0.0143406	0.00808889	1.77287	0.0763	5756
27066	BA-exvivo lh area BA44	cortical area	Area of BA44 in the left hemisphere generated by parcellation of the white surface using BA_exvivo parcellation	-0.0152582	0.0086283	-1.76839	0.077	5756
27239	aparc-DKTatlas rh area entorhinal	cortical area	Area of entorhinal in the right hemisphere generated by parcellation of the white surface using DKT parcellation	-0.0158147	0.00896445	-1.76415	0.0778	5756
26948	aparc-pial lh area rostralanteriorcingulate	cortical area	Area of rostralanteriorcingulate in the left hemisphere generated by parcellation of the pial surface using Desikan-Killiany parcellation	-0.0150844	0.00857772	-1.75856	0.0787	5756
27284	aparc-DKTatlas rh thickness parstriangularis	cortical thickness	Mean thickness of parstriangularis in the right hemisphere generated by parcellation of the white surface using DKT parcellation	0.0140298	0.00802639	1.74797	0.0805	5756
27428	aparc-a2009s lh thickness G-pariet-inf-Supramar	cortical thickness	Mean thickness of G-pariet-inf-Supramar in the left hemisphere generated by parcellation of the white surface using Destrieux (a2009s) parcellation	0.0139252	0.00797415	1.74629	0.0808	5756
27517	aparc-a2009s lh volume Lat-Fis-post	regional and tissue volume	Volume of Lat-Fis-post in the left hemisphere generated by parcellation of the white surface using Destrieux (a2009s) parcellation	0.0143604	0.00824205	1.74233	0.0815	5756
27273	aparc-DKTatlas rh thickness inferiortemporal	cortical thickness	Mean thickness of inferiortemporal in the right hemisphere generated by parcellation of the white surface using DKT parcellation	0.0138101	0.00793764	1.73982	0.0819	5756
27245	aparc-DKTatlas rh area lateralorbitofrontal	cortical area	Area of lateralorbitofrontal in the right hemisphere generated by parcellation of the white surface using DKT parcellation	-0.0169128	0.00973075	-1.73807	0.0823	5756
27250	aparc-DKTatlas rh area paracentral	cortical area	Area of paracentral in the right hemisphere generated by parcellation of the white surface using DKT parcellation	0.0154318	0.00887998	1.73782	0.0823	5756
27252	aparc-DKTatlas rh area parsorbitalis	cortical area	Area of parsorbitalis in the right hemisphere generated by parcellation of the white surface using DKT parcellation	-0.0164363	0.00947157	-1.73534	0.0827	5756
27139	BA-exvivo rh volume V2	regional and tissue volume	Volume of V2 in the right hemisphere generated by parcellation of the white surface using BA_exvivo parcellation	0.0117057	0.00678459	1.72533	0.0845	5756
27271	aparc-DKTatlas rh thickness fusiform	cortical thickness	Mean thickness of fusiform in the right hemisphere generated by parcellation of the white surface using DKT parcellation	0.0132621	0.00770602	1.72101	0.0853	5756
27686	aparc-a2009s rh thickness S-orbital-lateral	cortical thickness	Mean thickness of S-orbital-lateral in the right hemisphere generated by parcellation of the white surface using Destrieux (a2009s) parcellation	0.0132594	0.00775168	1.71052	0.0872	5756
27592	aparc-a2009s rh area Pole-occipital	cortical area	Area of Pole-occipital in the right hemisphere generated by parcellation of the white surface using Destrieux (a2009s) parcellation	0.013668	0.00802027	1.70419	0.0884	5756
27766	aparc-a2009s rh volume S-precentral-inf-part	regional and tissue volume	Volume of S-precentral-inf-part in the right hemisphere generated by parcellation of the white surface using Destrieux (a2009s) parcellation	-0.0123735	0.00726833	-1.70239	0.0887	5756
26754	aparc-Desikan lh area insula	cortical area	Area of insula in the left hemisphere generated by parcellation of the white surface using Desikan-Killiany parcellation	-0.0159553	0.00940305	-1.69682	0.0898	5756
27086	BA-exvivo lh thickness entorhinal	cortical thickness	Mean thickness of entorhinal in the left hemisphere generated by parcellation of the white surface using BA_exvivo parcellation	0.0118743	0.00700537	1.69502	0.0901	5756
25857	IDP T1 FAST ROIs R temp fusif cortex post	regional and tissue volume	Volume of grey matter in Right Temporal Fusiform Cortex, posterior division	0.0109215	0.00644646	1.69418	0.0903	5756
27661	aparc-a2009s rh thickness G-temporal-inf	cortical thickness	Mean thickness of G-temporal-inf in the right hemisphere generated by parcellation of the white surface using Destrieux (a2009s) parcellation	0.013129	0.00775864	1.69217	0.0907	5756
27127	BA-exvivo rh thickness perirhinal	cortical thickness	Mean thickness of perirhinal in the right hemisphere generated by parcellation of the white surface using BA_exvivo parcellation	0.0119335	0.00707202	1.68743	0.0916	5756
25805	IDP T1 FAST ROIs R mid temp gyrus post	regional and tissue volume	Volume of grey matter in Right Middle Temporal Gyrus, posterior division	-0.0106057	0.00629874	-1.68378	0.0923	5756
26972	aparc-pial rh area paracentral	cortical area	Area of paracentral in the right hemisphere generated by parcellation of the pial surface using Desikan-Killiany parcellation	0.01453	0.00864962	1.67984	0.093	5756
27476	aparc-a2009s lh thickness S-temporal-transverse	cortical thickness	Mean thickness of S-temporal-transverse in the left hemisphere generated by parcellation of the white surface using Destrieux (a2009s) parcellation	0.0115869	0.00694379	1.66868	0.0952	5756
27569	aparc-a2009s rh area G-occipital-middle	cortical area	Area of G-occipital-middle in the right hemisphere generated by parcellation of the white surface using Destrieux (a2009s) parcellation	0.0134637	0.00807428	1.66748	0.0955	5756
25787	IDP T1 FAST ROIs R sup front gyrus	regional and tissue volume	Volume of grey matter in Right Superior Frontal Gyrus	0.0103513	0.00621784	1.66477	0.096	5756
27135	BA-exvivo rh volume BA6	regional and tissue volume	Volume of BA6 in the right hemisphere generated by parcellation of the white surface using BA_exvivo parcellation	0.0122588	0.00736893	1.66358	0.0963	5756
27375	aparc-a2009s lh area S-circular-insula-ant	cortical area	Area of S-circular-insula-ant in the left hemisphere generated by parcellation of the white surface using Destrieux (a2009s) parcellation	-0.0166165	0.0100294	-1.65677	0.0976	5756
25789	IDP T1 FAST ROIs R mid front gyrus	regional and tissue volume	Volume of grey matter in Right Middle Frontal Gyrus	-0.0106857	0.00645495	-1.65543	0.0979	5756
26937	aparc-pial lh area middletemporal	cortical area	Area of middletemporal in the left hemisphere generated by parcellation of the pial surface using Desikan-Killiany parcellation	-0.0137786	0.00832954	-1.65419	0.0981	5756
27295	aparc-DKTatlas rh thickness supramarginal	cortical thickness	Mean thickness of supramarginal in the right hemisphere generated by parcellation of the white surface using DKT parcellation	0.0131803	0.00797555	1.65259	0.0985	5756
27401	aparc-a2009s lh area S-temporal-sup	cortical area	Area of S-temporal-sup in the left hemisphere generated by parcellation of the white surface using Destrieux (a2009s) parcellation	-0.0134991	0.00818172	-1.64991	0.099	5756
27764	aparc-a2009s rh volume S-pericallosal	regional and tissue volume	Volume of S-pericallosal in the right hemisphere generated by parcellation of the white surface using Destrieux (a2009s) parcellation	0.0123438	0.00749166	1.64767	0.0995	5756
27385	aparc-a2009s lh area S-oc-middle+Lunatus	cortical area	Area of S-oc-middle+Lunatus in the left hemisphere generated by parcellation of the white surface using Destrieux (a2009s) parcellation	0.0131617	0.00800353	1.64449	0.1	5756
27178	aparc-DKTatlas lh thickness fusiform	cortical thickness	Mean thickness of fusiform in the left hemisphere generated by parcellation of the white surface using DKT parcellation	0.0132017	0.00802472	1.64513	0.1	5756
27561	aparc-a2009s rh area G-cuneus	cortical area	Area of G-cuneus in the right hemisphere generated by parcellation of the white surface using Destrieux (a2009s) parcellation	0.0135424	0.00824978	1.64154	0.101	5756
26522	aseg global volume VentricleChoroid	regional and tissue volume	Volume of VentricleChoroid in the whole brain generated by subcortical volumetric segmentation (aseg)	0.0110068	0.00670207	1.64229	0.101	5756
26607	AmygNuclei lh volume Corticoamygdaloid-transitio	regional and tissue volume	Volume of Corticoamygdaloid-transitio in the left hemisphere generated by subcortical volumetric sub-segmentation of the Amygdala Nuclei	-0.0105178	0.00641305	-1.64007	0.101	5756
26886	aparc-Desikan rh thickness supramarginal	cortical thickness	Mean thickness of supramarginal in the right hemisphere generated by parcellation of the white surface using Desikan-Killiany parcellation	0.013291	0.0081224	1.63634	0.102	5756
27426	aparc-a2009s lh thickness G-orbital	cortical thickness	Mean thickness of G-orbital in the left hemisphere generated by parcellation of the white surface using Destrieux (a2009s) parcellation	0.0126548	0.00775964	1.63085	0.103	5756
27403	aparc-a2009s lh thickness G+S-frontomargin	cortical thickness	Mean thickness of G+S-frontomargin in the left hemisphere generated by parcellation of the white surface using Destrieux (a2009s) parcellation	0.0126226	0.0077578	1.62708	0.104	5756
25004	IDP T1 SIENAX CSF unnormalised volume	regional and tissue volume	Volume of ventricular cerebrospinal fluid (from T1 brain image)	0.0110925	0.0068207	1.62629	0.104	5756
27366	aparc-a2009s lh area G-temporal-middle	cortical area	Area of G-temporal-middle in the left hemisphere generated by parcellation of the white surface using Destrieux (a2009s) parcellation	-0.0144501	0.00894518	-1.6154	0.106	5756
27144	aparc-DKTatlas lh area caudalmiddlefrontal	cortical area	Area of caudalmiddlefrontal in the left hemisphere generated by parcellation of the white surface using DKT parcellation	-0.0130886	0.0081269	-1.61053	0.107	5756
27680	aparc-a2009s rh thickness S-intrapariet+P-trans	cortical thickness	Mean thickness of S-intrapariet+P-trans in the right hemisphere generated by parcellation of the white surface using Destrieux (a2009s) parcellation	0.0131982	0.00817887	1.6137	0.107	5756
27414	aparc-a2009s lh thickness G-front-inf-Opercular	cortical thickness	Mean thickness of G-front-inf-Opercular in the left hemisphere generated by parcellation of the white surface using Destrieux (a2009s) parcellation	0.0126183	0.00782101	1.61338	0.107	5756
27533	aparc-a2009s lh volume S-oc-middle+Lunatus	regional and tissue volume	Volume of S-oc-middle+Lunatus in the left hemisphere generated by parcellation of the white surface using Destrieux (a2009s) parcellation	0.0116558	0.00723918	1.6101	0.107	5756
26654	HippSubfield rh volume CA3-body	regional and tissue volume	Volume of CA3-body in the right hemisphere generated by subcortical volumetric sub-segmentation of the Hippocampal Subfields	-0.0092445	0.00574636	-1.60876	0.108	5756
26889	aparc-Desikan rh thickness insula	cortical thickness	Mean thickness of insula in the right hemisphere generated by parcellation of the white surface using Desikan-Killiany parcellation	0.0121642	0.00759921	1.60072	0.109	5756
26678	ThalamNuclei lh volume VA	regional and tissue volume	Volume of VA in the left hemisphere generated by subcortical volumetric sub-segmentation of the Thalamic Nuclei	0.0113282	0.00707205	1.60182	0.109	5756
25919	IDP T1 FAST ROIs V cerebellum X	regional and tissue volume	Volume of grey matter in Vermis X Cerebellum	0.00911435	0.00569179	1.60132	0.109	5756
27728	aparc-a2009s rh volume G-precuneus	regional and tissue volume	Volume of G-precuneus in the right hemisphere generated by parcellation of the white surface using Destrieux (a2009s) parcellation	0.01205	0.00756756	1.59232	0.111	5756
27155	aparc-DKTatlas lh area middletemporal	cortical area	Area of middletemporal in the left hemisphere generated by parcellation of the white surface using DKT parcellation	-0.0137852	0.0086801	-1.58814	0.112	5756
26732	aparc-Desikan lh area lateralorbitofrontal	cortical area	Area of lateralorbitofrontal in the left hemisphere generated by parcellation of the white surface using Desikan-Killiany parcellation	-0.0157329	0.00992349	-1.58542	0.113	5756
27651	aparc-a2009s rh thickness G-parietal-sup	cortical thickness	Mean thickness of G-parietal-sup in the right hemisphere generated by parcellation of the white surface using Destrieux (a2009s) parcellation	0.0123181	0.00776213	1.58695	0.113	5756
25864	IDP T1 FAST ROIs L cent operc cortex	regional and tissue volume	Volume of grey matter in Left Central Opercular Cortex	-0.0106538	0.00672931	-1.58319	0.113	5756
27677	aparc-a2009s rh thickness S-front-middle	cortical thickness	Mean thickness of S-front-middle in the right hemisphere generated by parcellation of the white surface using Destrieux (a2009s) parcellation	0.0129944	0.0082324	1.57845	0.115	5756
26897	aparc-Desikan rh volume inferiortemporal	regional and tissue volume	Volume of inferiortemporal in the right hemisphere generated by parcellation of the white surface using Desikan-Killiany parcellation	0.0120984	0.00766787	1.5778	0.115	5756
27263	aparc-DKTatlas rh area superiortemporal	cortical area	Area of superiortemporal in the right hemisphere generated by parcellation of the white surface using DKT parcellation	-0.0148315	0.00944572	-1.57018	0.116	5756
27663	aparc-a2009s rh thickness Lat-Fis-ant-Horizont	cortical thickness	Mean thickness of Lat-Fis-ant-Horizont in the right hemisphere generated by parcellation of the white surface using Destrieux (a2009s) parcellation	0.0119647	0.00761669	1.57086	0.116	5756
26661	HippSubfield rh volume Whole-hippocampal-body	regional and tissue volume	Volume of Whole-hippocampal-body in the right hemisphere generated by subcortical volumetric sub-segmentation of the Hippocampal Subfields	-0.0103647	0.00662054	-1.56554	0.118	5756
26746	aparc-Desikan lh area rostralanteriorcingulate	cortical area	Area of rostralanteriorcingulate in the left hemisphere generated by parcellation of the white surface using Desikan-Killiany parcellation	-0.0147022	0.00942508	-1.5599	0.119	5756
27687	aparc-a2009s rh thickness S-orbital-med-olfact	cortical thickness	Mean thickness of S-orbital-med-olfact in the right hemisphere generated by parcellation of the white surface using Destrieux (a2009s) parcellation	0.0120485	0.00772808	1.55905	0.119	5756
27407	aparc-a2009s lh thickness G+S-transv-frontopol	cortical thickness	Mean thickness of G+S-transv-frontopol in the left hemisphere generated by parcellation of the white surface using Destrieux (a2009s) parcellation	0.0118763	0.0076246	1.55763	0.119	5756
25883	IDP T1 FAST ROIs R putamen	regional and tissue volume	Volume of grey matter in Right Putamen	-0.00869226	0.0055743	-1.55935	0.119	5756
27744	aparc-a2009s rh volume S-cingul-Marginalis	regional and tissue volume	Volume of S-cingul-Marginalis in the right hemisphere generated by parcellation of the white surface using Destrieux (a2009s) parcellation	0.0123692	0.00794318	1.55721	0.119	5756
26940	aparc-pial lh area parsopercularis	cortical area	Area of parsopercularis in the left hemisphere generated by parcellation of the pial surface using Desikan-Killiany parcellation	-0.0119438	0.00768487	-1.55419	0.12	5756
26864	aparc-Desikan rh thickness inferiortemporal	cortical thickness	Mean thickness of inferiortemporal in the right hemisphere generated by parcellation of the white surface using Desikan-Killiany parcellation	0.0123933	0.00796891	1.55521	0.12	5756
27436	aparc-a2009s lh thickness G-temp-sup-Lateral	cortical thickness	Mean thickness of G-temp-sup-Lateral in the left hemisphere generated by parcellation of the white surface using Destrieux (a2009s) parcellation	0.0117425	0.0075542	1.55444	0.12	5756
27376	aparc-a2009s lh area S-circular-insula-inf	cortical area	Area of S-circular-insula-inf in the left hemisphere generated by parcellation of the white surface using Destrieux (a2009s) parcellation	0.0152065	0.00979802	1.552	0.121	5756
26773	aparc-Desikan lh thickness parsorbitalis	cortical thickness	Mean thickness of parsorbitalis in the left hemisphere generated by parcellation of the white surface using Desikan-Killiany parcellation	0.0120287	0.00775	1.55208	0.121	5756
27312	aparc-DKTatlas rh volume paracentral	regional and tissue volume	Volume of paracentral in the right hemisphere generated by parcellation of the white surface using DKT parcellation	0.0113449	0.00732702	1.54837	0.122	5756
27105	BA-exvivo rh area BA4a	cortical area	Area of BA4a in the right hemisphere generated by parcellation of the white surface using BA_exvivo parcellation	0.015001	0.00972285	1.54286	0.123	5756
26724	aparc-Desikan lh area caudalmiddlefrontal	cortical area	Area of caudalmiddlefrontal in the left hemisphere generated by parcellation of the white surface using Desikan-Killiany parcellation	-0.0125678	0.00814877	-1.54229	0.123	5756
27334	aparc-a2009s lh area G+S-cingul-Ant	cortical area	Area of G+S-cingul-Ant in the left hemisphere generated by parcellation of the white surface using Destrieux (a2009s) parcellation	-0.0149135	0.0096821	-1.54032	0.124	5756
26674	ThalamNuclei lh volume Pf	regional and tissue volume	Volume of Pf in the left hemisphere generated by subcortical volumetric sub-segmentation of the Thalamic Nuclei	-0.0103567	0.00674174	-1.53621	0.125	5756
27305	aparc-DKTatlas rh volume isthmuscingulate	regional and tissue volume	Volume of isthmuscingulate in the right hemisphere generated by parcellation of the white surface using DKT parcellation	0.0118944	0.00774594	1.53557	0.125	5756
27456	aparc-a2009s lh thickness S-front-sup	cortical thickness	Mean thickness of S-front-sup in the left hemisphere generated by parcellation of the white surface using Destrieux (a2009s) parcellation	0.0123554	0.00806921	1.53117	0.126	5756
27377	aparc-a2009s lh area S-circular-insula-sup	cortical area	Area of S-circular-insula-sup in the left hemisphere generated by parcellation of the white surface using Destrieux (a2009s) parcellation	-0.0151616	0.00992885	-1.52702	0.127	5756
27624	aparc-a2009s rh area S-temporal-transverse	cortical area	Area of S-temporal-transverse in the right hemisphere generated by parcellation of the white surface using Destrieux (a2009s) parcellation	-0.0154102	0.0100999	-1.52579	0.127	5756
26977	aparc-pial rh area postcentral	cortical area	Area of postcentral in the right hemisphere generated by parcellation of the pial surface using Desikan-Killiany parcellation	-0.0130706	0.00857294	-1.52463	0.127	5756
27410	aparc-a2009s lh thickness G+S-cingul-Mid-Post	cortical thickness	Mean thickness of G+S-cingul-Mid-Post in the left hemisphere generated by parcellation of the white surface using Destrieux (a2009s) parcellation	0.0120754	0.0079064	1.52729	0.127	5756
25798	IDP T1 FAST ROIs L sup temp gyrus ant	regional and tissue volume	Volume of grey matter in Left Superior Temporal Gyrus, anterior division	-0.00913774	0.00600354	-1.52206	0.128	5756
27596	aparc-a2009s rh area S-cingul-Marginalis	cortical area	Area of S-cingul-Marginalis in the right hemisphere generated by parcellation of the white surface using Destrieux (a2009s) parcellation	0.0138311	0.00911899	1.51674	0.129	5756
26593	aseg rh volume Hippocampus	regional and tissue volume	Volume of Hippocampus in the right hemisphere generated by subcortical volumetric segmentation (aseg)	-0.0103469	0.00682587	-1.51584	0.13	5756
26880	aparc-Desikan rh thickness precuneus	cortical thickness	Mean thickness of precuneus in the right hemisphere generated by parcellation of the white surface using Desikan-Killiany parcellation	0.0120246	0.00795391	1.51179	0.131	5756
27406	aparc-a2009s lh thickness G+S-subcentral	cortical thickness	Mean thickness of G+S-subcentral in the left hemisphere generated by parcellation of the white surface using Destrieux (a2009s) parcellation	0.0115906	0.00767696	1.50978	0.131	5756
27423	aparc-a2009s lh thickness G-oc-temp-lat-fusifor	cortical thickness	Mean thickness of G-oc-temp-lat-fusifor in the left hemisphere generated by parcellation of the white surface using Destrieux (a2009s) parcellation	0.0116022	0.0076885	1.50903	0.131	5756
27177	aparc-DKTatlas lh thickness entorhinal	cortical thickness	Mean thickness of entorhinal in the left hemisphere generated by parcellation of the white surface using DKT parcellation	0.0109095	0.00724937	1.5049	0.132	5756
26826	aparc-Desikan rh area cuneus	cortical area	Area of cuneus in the right hemisphere generated by parcellation of the white surface using Desikan-Killiany parcellation	0.0124186	0.00829331	1.49743	0.134	5756
25875	IDP T1 FAST ROIs R supracalc cortex	regional and tissue volume	Volume of grey matter in Right Supracalcarine Cortex	0.00892146	0.00596259	1.49624	0.135	5756
25903	IDP T1 FAST ROIs L cerebellum crus II	regional and tissue volume	Volume of grey matter in Left Crus II Cerebellum	0.00862768	0.00577322	1.49443	0.135	5756
27304	aparc-DKTatlas rh volume inferiortemporal	regional and tissue volume	Volume of inferiortemporal in the right hemisphere generated by parcellation of the white surface using DKT parcellation	0.0114619	0.00767383	1.49364	0.135	5756
27367	aparc-a2009s lh area Lat-Fis-ant-Horizont	cortical area	Area of Lat-Fis-ant-Horizont in the left hemisphere generated by parcellation of the white surface using Destrieux (a2009s) parcellation	-0.0147444	0.00991816	-1.48661	0.137	5756
26583	aseg rh volume Cortex	regional and tissue volume	Volume of Cortex in the right hemisphere generated by subcortical volumetric segmentation (aseg)	0.0140371	0.00943904	1.48714	0.137	5756
26926	aparc-pial lh area caudalmiddlefrontal	cortical area	Area of caudalmiddlefrontal in the left hemisphere generated by parcellation of the pial surface using Desikan-Killiany parcellation	-0.0114529	0.00771352	-1.48478	0.138	5756
27202	aparc-DKTatlas lh thickness supramarginal	cortical thickness	Mean thickness of supramarginal in the left hemisphere generated by parcellation of the white surface using DKT parcellation	0.0122434	0.00825561	1.48304	0.138	5756
27352	aparc-a2009s lh area G-orbital	cortical area	Area of G-orbital in the left hemisphere generated by parcellation of the white surface using Destrieux (a2009s) parcellation	-0.014837	0.0100575	-1.47522	0.14	5756
27152	aparc-DKTatlas lh area lateralorbitofrontal	cortical area	Area of lateralorbitofrontal in the left hemisphere generated by parcellation of the white surface using DKT parcellation	-0.0143791	0.00986436	-1.45768	0.145	5756
26657	HippSubfield rh volume CA4-body	regional and tissue volume	Volume of CA4-body in the right hemisphere generated by subcortical volumetric sub-segmentation of the Hippocampal Subfields	-0.00892888	0.00614075	-1.45404	0.146	5756
26670	ThalamNuclei lh volume CM	regional and tissue volume	Volume of CM in the left hemisphere generated by subcortical volumetric sub-segmentation of the Thalamic Nuclei	0.0102964	0.00708908	1.45243	0.146	5756
27611	aparc-a2009s rh area S-oc-temp-med+Lingual	cortical area	Area of S-oc-temp-med+Lingual in the right hemisphere generated by parcellation of the white surface using Destrieux (a2009s) parcellation	0.0127168	0.00875776	1.45206	0.147	5756
25887	IDP T1 FAST ROIs R hippocampus	regional and tissue volume	Volume of grey matter in Right Hippocampus	-0.00960313	0.00662486	-1.44956	0.147	5756
26838	aparc-Desikan rh area paracentral	cortical area	Area of paracentral in the right hemisphere generated by parcellation of the white surface using Desikan-Killiany parcellation	0.0129297	0.00893799	1.4466	0.148	5756
27609	aparc-a2009s rh area S-occipital-ant	cortical area	Area of S-occipital-ant in the right hemisphere generated by parcellation of the white surface using Destrieux (a2009s) parcellation	0.0121102	0.00842595	1.43725	0.151	5756
27080	BA-exvivo lh thickness BA44	cortical thickness	Mean thickness of BA44 in the left hemisphere generated by parcellation of the white surface using BA_exvivo parcellation	0.0115611	0.00806431	1.43361	0.152	5756
25007	IDP T1 SIENAX white normalised volume	regional and tissue volume	Volume of white matter (from T1 brain image, normalised for head size)	0.00809698	0.00565232	1.43251	0.152	5756
25812	IDP T1 FAST ROIs L inf temp gyrus tempocc	regional and tissue volume	Volume of grey matter in Left Inferior Temporal Gyrus, temporooccipital part	0.00836923	0.00584653	1.43149	0.152	5756
27159	aparc-DKTatlas lh area parsorbitalis	cortical area	Area of parsorbitalis in the left hemisphere generated by parcellation of the white surface using DKT parcellation	-0.0143667	0.0100424	-1.4306	0.153	5756
26760	aparc-Desikan lh thickness entorhinal	cortical thickness	Mean thickness of entorhinal in the left hemisphere generated by parcellation of the white surface using Desikan-Killiany parcellation	0.0103623	0.00726559	1.42622	0.154	5756
27460	aparc-a2009s lh thickness S-oc-sup+transversal	cortical thickness	Mean thickness of S-oc-sup+transversal in the left hemisphere generated by parcellation of the white surface using Destrieux (a2009s) parcellation	-0.0112054	0.0078599	-1.42564	0.154	5756
26902	aparc-Desikan rh volume medialorbitofrontal	regional and tissue volume	Volume of medialorbitofrontal in the right hemisphere generated by parcellation of the white surface using Desikan-Killiany parcellation	0.0113535	0.00796449	1.42551	0.154	5756
27557	aparc-a2009s rh area G+S-cingul-Mid-Ant	cortical area	Area of G+S-cingul-Mid-Ant in the right hemisphere generated by parcellation of the white surface using Destrieux (a2009s) parcellation	-0.0136029	0.00957069	-1.42131	0.155	5756
27721	aparc-a2009s rh volume G-oc-temp-med-Parahip	regional and tissue volume	Volume of G-oc-temp-med-Parahip in the right hemisphere generated by parcellation of the white surface using Destrieux (a2009s) parcellation	0.00941864	0.00661905	1.42296	0.155	5756
27339	aparc-a2009s lh area G-cuneus	cortical area	Area of G-cuneus in the left hemisphere generated by parcellation of the white surface using Destrieux (a2009s) parcellation	0.0114861	0.00810448	1.41725	0.156	5756
25803	IDP T1 FAST ROIs R mid temp gyrus ant	regional and tissue volume	Volume of grey matter in Right Middle Temporal Gyrus, anterior division	0.00839295	0.00591493	1.41894	0.156	5756
26898	aparc-Desikan rh volume isthmuscingulate	regional and tissue volume	Volume of isthmuscingulate in the right hemisphere generated by parcellation of the white surface using Desikan-Killiany parcellation	0.0110632	0.00779839	1.41866	0.156	5756
27392	aparc-a2009s lh area S-orbital-H-Shaped	cortical area	Area of S-orbital-H-Shaped in the left hemisphere generated by parcellation of the white surface using Destrieux (a2009s) parcellation	-0.013743	0.00971417	-1.41474	0.157	5756
25791	IDP T1 FAST ROIs R inf front gyrus parstri	regional and tissue volume	Volume of grey matter in Right Inferior Frontal Gyrus, pars triangularis	0.00801773	0.005677	1.41232	0.158	5756
27382	aparc-a2009s lh area S-front-sup	cortical area	Area of S-front-sup in the left hemisphere generated by parcellation of the white surface using Destrieux (a2009s) parcellation	-0.0120051	0.00852997	-1.40741	0.159	5756
27534	aparc-a2009s lh volume S-oc-sup+transversal	regional and tissue volume	Volume of S-oc-sup+transversal in the left hemisphere generated by parcellation of the white surface using Destrieux (a2009s) parcellation	-0.0104013	0.00738889	-1.4077	0.159	5756
26698	ThalamNuclei rh volume Pf	regional and tissue volume	Volume of Pf in the right hemisphere generated by subcortical volumetric sub-segmentation of the Thalamic Nuclei	-0.00931337	0.00662501	-1.40579	0.16	5756
26630	HippSubfield lh volume molecular-layer-HP-body	regional and tissue volume	Volume of molecular-layer-HP-body in the left hemisphere generated by subcortical volumetric sub-segmentation of the Hippocampal Subfields	-0.00828911	0.00589662	-1.40574	0.16	5756
26786	aparc-Desikan lh thickness frontalpole	cortical thickness	Mean thickness of frontalpole in the left hemisphere generated by parcellation of the white surface using Desikan-Killiany parcellation	0.0104168	0.00742485	1.40296	0.161	5756
26936	aparc-pial lh area medialorbitofrontal	cortical area	Area of medialorbitofrontal in the left hemisphere generated by parcellation of the pial surface using Desikan-Killiany parcellation	0.0126023	0.00901704	1.39761	0.162	5756
26535	aseg global volume CC-Anterior	regional and tissue volume	Volume of CC-Anterior in the whole brain generated by subcortical volumetric segmentation (aseg)	0.00923533	0.00660577	1.39807	0.162	5756
27545	aparc-a2009s lh volume S-precentral-sup-part	regional and tissue volume	Volume of S-precentral-sup-part in the left hemisphere generated by parcellation of the white surface using Destrieux (a2009s) parcellation	0.0103446	0.00740967	1.3961	0.163	5756
26675	ThalamNuclei lh volume VAmc	regional and tissue volume	Volume of VAmc in the left hemisphere generated by subcortical volumetric sub-segmentation of the Thalamic Nuclei	0.00972482	0.00697154	1.39493	0.163	5756
27654	aparc-a2009s rh thickness G-precuneus	cortical thickness	Mean thickness of G-precuneus in the right hemisphere generated by parcellation of the white surface using Destrieux (a2009s) parcellation	0.0108946	0.00782824	1.3917	0.164	5756
27189	aparc-DKTatlas lh thickness parsopercularis	cortical thickness	Mean thickness of parsopercularis in the left hemisphere generated by parcellation of the white surface using DKT parcellation	0.0112157	0.00807132	1.38957	0.165	5756
25005	IDP T1 SIENAX grey normalised volume	regional and tissue volume	Volume of grey matter (from T1 brain image, normalised for head size)	0.00974367	0.00704525	1.38301	0.167	5756
25016	IDP T1 FIRST right putamen volume	regional and tissue volume	Volume of right putamen (from T1 brain image)	-0.0115242	0.00835217	-1.37978	0.168	5754
26701	ThalamNuclei rh volume VA	regional and tissue volume	Volume of VA in the right hemisphere generated by subcortical volumetric sub-segmentation of the Thalamic Nuclei	0.00978705	0.00714619	1.36955	0.171	5756
25807	IDP T1 FAST ROIs R mid temp gyrus tempocc	regional and tissue volume	Volume of grey matter in Right Middle Temporal Gyrus, temporooccipital part	0.00828336	0.00604857	1.36947	0.171	5756
27548	aparc-a2009s lh volume S-temporal-inf	regional and tissue volume	Volume of S-temporal-inf in the left hemisphere generated by parcellation of the white surface using Destrieux (a2009s) parcellation	-0.01055	0.00770777	-1.36875	0.171	5756
26689	ThalamNuclei rh volume MGN	regional and tissue volume	Volume of MGN in the right hemisphere generated by subcortical volumetric sub-segmentation of the Thalamic Nuclei	-0.0080939	0.00592477	-1.36611	0.172	5756
26598	aseg rh volume choroid-plexus	regional and tissue volume	Volume of choroid-plexus in the right hemisphere generated by subcortical volumetric segmentation (aseg)	0.00965912	0.00707309	1.36562	0.172	5756
27199	aparc-DKTatlas lh thickness superiorfrontal	cortical thickness	Mean thickness of superiorfrontal in the left hemisphere generated by parcellation of the white surface using DKT parcellation	0.0111222	0.0081642	1.36232	0.173	5756
27768	aparc-a2009s rh volume S-suborbital	regional and tissue volume	Volume of S-suborbital in the right hemisphere generated by parcellation of the white surface using Destrieux (a2009s) parcellation	0.0111172	0.00816037	1.36234	0.173	5756
26785	aparc-Desikan lh thickness supramarginal	cortical thickness	Mean thickness of supramarginal in the left hemisphere generated by parcellation of the white surface using Desikan-Killiany parcellation	0.0111425	0.00821383	1.35655	0.175	5756
27546	aparc-a2009s lh volume S-suborbital	regional and tissue volume	Volume of S-suborbital in the left hemisphere generated by parcellation of the white surface using Destrieux (a2009s) parcellation	0.00989353	0.00728999	1.35714	0.175	5756
27760	aparc-a2009s rh volume S-orbital-lateral	regional and tissue volume	Volume of S-orbital-lateral in the right hemisphere generated by parcellation of the white surface using Destrieux (a2009s) parcellation	0.0111101	0.00819571	1.3556	0.175	5756
27717	aparc-a2009s rh volume G-occipital-middle	regional and tissue volume	Volume of G-occipital-middle in the right hemisphere generated by parcellation of the white surface using Destrieux (a2009s) parcellation	0.00966823	0.00714108	1.35389	0.176	5756
26643	HippSubfield rh volume subiculum-body	regional and tissue volume	Volume of subiculum-body in the right hemisphere generated by subcortical volumetric sub-segmentation of the Hippocampal Subfields	-0.00831414	0.00615667	-1.35043	0.177	5756
25817	IDP T1 FAST ROIs R sup parietal lobule	regional and tissue volume	Volume of grey matter in Right Superior Parietal Lobule	0.00764913	0.00566768	1.3496	0.177	5756
26586	aseg rh volume Inf-Lat-Vent	regional and tissue volume	Volume of Inf-Lat-Vent in the right hemisphere generated by subcortical volumetric segmentation (aseg)	-0.0087034	0.0064504	-1.34928	0.177	5756
27359	aparc-a2009s lh area G-rectus	cortical area	Area of G-rectus in the left hemisphere generated by parcellation of the white surface using Destrieux (a2009s) parcellation	-0.0133347	0.00990557	-1.34618	0.178	5756
27519	aparc-a2009s lh volume Pole-temporal	regional and tissue volume	Volume of Pole-temporal in the left hemisphere generated by parcellation of the white surface using Destrieux (a2009s) parcellation	0.00959503	0.00711461	1.34864	0.178	5756
27689	aparc-a2009s rh thickness S-parieto-occipital	cortical thickness	Mean thickness of S-parieto-occipital in the right hemisphere generated by parcellation of the white surface using Destrieux (a2009s) parcellation	0.0106865	0.00794358	1.3453	0.179	5756
27121	BA-exvivo rh thickness BA6	cortical thickness	Mean thickness of BA6 in the right hemisphere generated by parcellation of the white surface using BA_exvivo parcellation	0.0109828	0.00816582	1.34497	0.179	5756
27695	aparc-a2009s rh thickness S-subparietal	cortical thickness	Mean thickness of S-subparietal in the right hemisphere generated by parcellation of the white surface using Destrieux (a2009s) parcellation	0.0105529	0.00784932	1.34444	0.179	5756
27362	aparc-a2009s lh area G-temp-sup-Lateral	cortical area	Area of G-temp-sup-Lateral in the left hemisphere generated by parcellation of the white surface using Destrieux (a2009s) parcellation	-0.0127309	0.00950112	-1.33994	0.18	5756
27289	aparc-DKTatlas rh thickness precuneus	cortical thickness	Mean thickness of precuneus in the right hemisphere generated by parcellation of the white surface using DKT parcellation	0.0108087	0.00807969	1.33777	0.181	5756
26905	aparc-Desikan rh volume paracentral	regional and tissue volume	Volume of paracentral in the right hemisphere generated by parcellation of the white surface using Desikan-Killiany parcellation	0.00976931	0.00730643	1.33708	0.181	5756
26707	ThalamNuclei rh volume VLp	regional and tissue volume	Volume of VLp in the right hemisphere generated by subcortical volumetric sub-segmentation of the Thalamic Nuclei	0.0102309	0.00766509	1.33474	0.182	5756
27475	aparc-a2009s lh thickness S-temporal-sup	cortical thickness	Mean thickness of S-temporal-sup in the left hemisphere generated by parcellation of the white surface using Destrieux (a2009s) parcellation	0.0106062	0.00795698	1.33294	0.183	5756
27315	aparc-DKTatlas rh volume parstriangularis	regional and tissue volume	Volume of parstriangularis in the right hemisphere generated by parcellation of the white surface using DKT parcellation	0.00925412	0.0069526	1.33103	0.183	5756
27555	aparc-a2009s rh area G+S-transv-frontopol	cortical area	Area of G+S-transv-frontopol in the right hemisphere generated by parcellation of the white surface using Destrieux (a2009s) parcellation	-0.0122829	0.00924209	-1.32902	0.184	5756
26911	aparc-Desikan rh volume posteriorcingulate	regional and tissue volume	Volume of posteriorcingulate in the right hemisphere generated by parcellation of the white surface using Desikan-Killiany parcellation	0.00980785	0.0073774	1.32944	0.184	5756
26517	aseg global volume SubCortGray	regional and tissue volume	Volume of SubCortGray in the whole brain generated by subcortical volumetric segmentation (aseg)	-0.0120066	0.0090516	-1.32646	0.185	5756
25895	IDP T1 FAST ROIs L cerebellum V	regional and tissue volume	Volume of grey matter in Left V Cerebellum	0.0078002	0.0058811	1.32632	0.185	5756
26655	HippSubfield rh volume GC-ML-DG-body	regional and tissue volume	Volume of GC-ML-DG-body in the right hemisphere generated by subcortical volumetric sub-segmentation of the Hippocampal Subfields	-0.00829804	0.00625696	-1.32621	0.185	5756
26748	aparc-Desikan lh area superiorfrontal	cortical area	Area of superiorfrontal in the left hemisphere generated by parcellation of the white surface using Desikan-Killiany parcellation	-0.0118105	0.00893414	-1.32195	0.186	5756
26766	aparc-Desikan lh thickness lateralorbitofrontal	cortical thickness	Mean thickness of lateralorbitofrontal in the left hemisphere generated by parcellation of the white surface using Desikan-Killiany parcellation	0.0101772	0.00772407	1.3176	0.188	5756
26927	aparc-pial lh area cuneus	cortical area	Area of cuneus in the left hemisphere generated by parcellation of the pial surface using Desikan-Killiany parcellation	0.0103313	0.00786685	1.31327	0.189	5756
26725	aparc-Desikan lh area cuneus	cortical area	Area of cuneus in the left hemisphere generated by parcellation of the white surface using Desikan-Killiany parcellation	0.0105802	0.00807796	1.30976	0.19	5756
26913	aparc-Desikan rh volume precuneus	regional and tissue volume	Volume of precuneus in the right hemisphere generated by parcellation of the white surface using Desikan-Killiany parcellation	0.0106372	0.00810868	1.31183	0.19	5756
27145	aparc-DKTatlas lh area cuneus	cortical area	Area of cuneus in the left hemisphere generated by parcellation of the white surface using DKT parcellation	0.0102874	0.007892	1.30352	0.192	5756
27309	aparc-DKTatlas rh volume medialorbitofrontal	regional and tissue volume	Volume of medialorbitofrontal in the right hemisphere generated by parcellation of the white surface using DKT parcellation	0.0101906	0.00783531	1.3006	0.193	5756
27207	aparc-DKTatlas lh volume cuneus	regional and tissue volume	Volume of cuneus in the left hemisphere generated by parcellation of the white surface using DKT parcellation	0.00901947	0.00693558	1.30046	0.193	5756
27333	aparc-a2009s lh area G+S-transv-frontopol	cortical area	Area of G+S-transv-frontopol in the left hemisphere generated by parcellation of the white surface using Destrieux (a2009s) parcellation	-0.0125855	0.00969213	-1.29853	0.194	5756
27416	aparc-a2009s lh thickness G-front-inf-Triangul	cortical thickness	Mean thickness of G-front-inf-Triangul in the left hemisphere generated by parcellation of the white surface using Destrieux (a2009s) parcellation	0.00981438	0.00755672	1.29876	0.194	5756
26953	aparc-pial lh area supramarginal	cortical area	Area of supramarginal in the left hemisphere generated by parcellation of the pial surface using Desikan-Killiany parcellation	0.0100613	0.00775649	1.29714	0.195	5756
27411	aparc-a2009s lh thickness G-cingul-Post-dorsal	cortical thickness	Mean thickness of G-cingul-Post-dorsal in the left hemisphere generated by parcellation of the white surface using Destrieux (a2009s) parcellation	0.0100562	0.00777699	1.29307	0.196	5756
27451	aparc-a2009s lh thickness S-circular-insula-sup	cortical thickness	Mean thickness of S-circular-insula-sup in the left hemisphere generated by parcellation of the white surface using Destrieux (a2009s) parcellation	0.0104521	0.00809336	1.29144	0.197	5756
27113	BA-exvivo rh area perirhinal	cortical area	Area of perirhinal in the right hemisphere generated by parcellation of the white surface using BA_exvivo parcellation	-0.0122821	0.00954721	-1.28646	0.198	5756
26750	aparc-Desikan lh area superiortemporal	cortical area	Area of superiortemporal in the left hemisphere generated by parcellation of the white surface using Desikan-Killiany parcellation	-0.0114012	0.00888431	-1.2833	0.199	5756
25874	IDP T1 FAST ROIs L supracalc cortex	regional and tissue volume	Volume of grey matter in Left Supracalcarine Cortex	0.00758642	0.0059159	1.28238	0.2	5756
25850	IDP T1 FAST ROIs L parahipp gyrus post	regional and tissue volume	Volume of grey matter in Left Parahippocampal Gyrus, posterior division	0.00760594	0.00593167	1.28226	0.2	5756
27183	aparc-DKTatlas lh thickness lateralorbitofrontal	cortical thickness	Mean thickness of lateralorbitofrontal in the left hemisphere generated by parcellation of the white surface using DKT parcellation	0.00981544	0.00767251	1.2793	0.201	5756
26772	aparc-Desikan lh thickness parsopercularis	cortical thickness	Mean thickness of parsopercularis in the left hemisphere generated by parcellation of the white surface using Desikan-Killiany parcellation	0.010195	0.00799025	1.27593	0.202	5756
25918	IDP T1 FAST ROIs L cerebellum X	regional and tissue volume	Volume of grey matter in Left X Cerebellum	-0.00775121	0.00607203	-1.27654	0.202	5756
26893	aparc-Desikan rh volume cuneus	regional and tissue volume	Volume of cuneus in the right hemisphere generated by parcellation of the white surface using Desikan-Killiany parcellation	0.0091219	0.0071505	1.2757	0.202	5756
27228	aparc-DKTatlas lh volume rostralanteriorcingulate	regional and tissue volume	Volume of rostralanteriorcingulate in the left hemisphere generated by parcellation of the white surface using DKT parcellation	-0.0102825	0.00808669	-1.27153	0.204	5756
27597	aparc-a2009s rh area S-circular-insula-ant	cortical area	Area of S-circular-insula-ant in the right hemisphere generated by parcellation of the white surface using Destrieux (a2009s) parcellation	-0.0118276	0.00933778	-1.26664	0.205	5756
27425	aparc-a2009s lh thickness G-oc-temp-med-Parahip	cortical thickness	Mean thickness of G-oc-temp-med-Parahip in the left hemisphere generated by parcellation of the white surface using Destrieux (a2009s) parcellation	0.00917741	0.00723852	1.26786	0.205	5756
27698	aparc-a2009s rh thickness S-temporal-transverse	cortical thickness	Mean thickness of S-temporal-transverse in the right hemisphere generated by parcellation of the white surface using Destrieux (a2009s) parcellation	-0.0088878	0.0070175	-1.26652	0.205	5756
26851	aparc-Desikan rh area superiortemporal	cortical area	Area of superiortemporal in the right hemisphere generated by parcellation of the white surface using Desikan-Killiany parcellation	-0.0115323	0.00912561	-1.26373	0.206	5756
27499	aparc-a2009s lh volume G-oc-temp-med-Parahip	regional and tissue volume	Volume of G-oc-temp-med-Parahip in the left hemisphere generated by parcellation of the white surface using Destrieux (a2009s) parcellation	0.00818309	0.00647012	1.26475	0.206	5756
27735	aparc-a2009s rh volume G-temporal-inf	regional and tissue volume	Volume of G-temporal-inf in the right hemisphere generated by parcellation of the white surface using Destrieux (a2009s) parcellation	0.0094012	0.00743956	1.26368	0.206	5756
27528	aparc-a2009s lh volume S-front-inf	regional and tissue volume	Volume of S-front-inf in the left hemisphere generated by parcellation of the white surface using Destrieux (a2009s) parcellation	-0.00927663	0.0073461	-1.2628	0.207	5756
27345	aparc-a2009s lh area G-Ins-lg+S-cent-ins	cortical area	Area of G-Ins-lg+S-cent-ins in the left hemisphere generated by parcellation of the white surface using Destrieux (a2009s) parcellation	0.012231	0.00972701	1.25742	0.209	5756
25860	IDP T1 FAST ROIs L occ fusif gyrus	regional and tissue volume	Volume of grey matter in Left Occipital Fusiform Gyrus	0.00767832	0.00610855	1.25698	0.209	5756
26706	ThalamNuclei rh volume CL	regional and tissue volume	Volume of CL in the right hemisphere generated by subcortical volumetric sub-segmentation of the Thalamic Nuclei	-0.00699883	0.00556932	-1.25668	0.209	5756
27730	aparc-a2009s rh volume G-subcallosal	regional and tissue volume	Volume of G-subcallosal in the right hemisphere generated by parcellation of the white surface using Destrieux (a2009s) parcellation	-0.0104675	0.00834813	-1.25387	0.21	5756
27531	aparc-a2009s lh volume S-interm-prim-Jensen	regional and tissue volume	Volume of S-interm-prim-Jensen in the left hemisphere generated by parcellation of the white surface using Destrieux (a2009s) parcellation	0.00903344	0.00721831	1.25146	0.211	5756
25021	IDP T1 FIRST left amygdala volume	regional and tissue volume	Volume of left amygdala (from T1 brain image)	0.00943563	0.0075462	1.25038	0.211	5754
27118	BA-exvivo rh thickness BA3b	cortical thickness	Mean thickness of BA3b in the right hemisphere generated by parcellation of the white surface using BA_exvivo parcellation	0.00974056	0.00779792	1.24912	0.212	5756
27638	aparc-a2009s rh thickness G-front-inf-Triangul	cortical thickness	Mean thickness of G-front-inf-Triangul in the right hemisphere generated by parcellation of the white surface using Destrieux (a2009s) parcellation	0.00966528	0.00774467	1.24799	0.212	5756
27300	aparc-DKTatlas rh volume cuneus	regional and tissue volume	Volume of cuneus in the right hemisphere generated by parcellation of the white surface using DKT parcellation	0.00894032	0.00717987	1.24519	0.213	5756
26792	aparc-Desikan lh volume cuneus	regional and tissue volume	Volume of cuneus in the left hemisphere generated by parcellation of the white surface using Desikan-Killiany parcellation	0.00871186	0.00700171	1.24425	0.213	5756
27523	aparc-a2009s lh volume S-circular-insula-ant	regional and tissue volume	Volume of S-circular-insula-ant in the left hemisphere generated by parcellation of the white surface using Destrieux (a2009s) parcellation	-0.0107152	0.0086139	-1.24394	0.214	5756
27613	aparc-a2009s rh area S-orbital-med-olfact	cortical area	Area of S-orbital-med-olfact in the right hemisphere generated by parcellation of the white surface using Destrieux (a2009s) parcellation	-0.0124417	0.010091	-1.23295	0.218	5756
25845	IDP T1 FAST ROIs R cuneal cortex	regional and tissue volume	Volume of grey matter in Right Cuneal Cortex	0.00755521	0.00613014	1.23247	0.218	5756
27637	aparc-a2009s rh thickness G-front-inf-Orbital	cortical thickness	Mean thickness of G-front-inf-Orbital in the right hemisphere generated by parcellation of the white surface using Destrieux (a2009s) parcellation	0.00917339	0.00746283	1.22921	0.219	5756
26649	HippSubfield rh volume presubiculum-body	regional and tissue volume	Volume of presubiculum-body in the right hemisphere generated by subcortical volumetric sub-segmentation of the Hippocampal Subfields	0.00753671	0.00613214	1.22905	0.219	5756
26713	ThalamNuclei rh volume LD	regional and tissue volume	Volume of LD in the right hemisphere generated by subcortical volumetric sub-segmentation of the Thalamic Nuclei	-0.00655036	0.00533113	-1.2287	0.219	5756
27147	aparc-DKTatlas lh area fusiform	cortical area	Area of fusiform in the left hemisphere generated by parcellation of the white surface using DKT parcellation	-0.0107345	0.0087436	-1.22769	0.22	5756
26645	HippSubfield rh volume subiculum-head	regional and tissue volume	Volume of subiculum-head in the right hemisphere generated by subcortical volumetric sub-segmentation of the Hippocampal Subfields	-0.00747321	0.00610722	-1.22367	0.221	5756
27655	aparc-a2009s rh thickness G-rectus	cortical thickness	Mean thickness of G-rectus in the right hemisphere generated by parcellation of the white surface using Destrieux (a2009s) parcellation	0.00897842	0.00735054	1.22146	0.222	5756
25023	IDP T1 FIRST left accumbens volume	regional and tissue volume	Volume of left accumbens (from T1 brain image)	0.011136	0.00913397	1.21919	0.223	5754
26606	AmygNuclei lh volume Cortical-nucleus	regional and tissue volume	Volume of Cortical-nucleus in the left hemisphere generated by subcortical volumetric sub-segmentation of the Amygdala Nuclei	-0.00682068	0.00561253	-1.21526	0.224	5756
27627	aparc-a2009s rh thickness G+S-paracentral	cortical thickness	Mean thickness of G+S-paracentral in the right hemisphere generated by parcellation of the white surface using Destrieux (a2009s) parcellation	-0.00902564	0.00743276	-1.2143	0.225	5756
26727	aparc-Desikan lh area fusiform	cortical area	Area of fusiform in the left hemisphere generated by parcellation of the white surface using Desikan-Killiany parcellation	-0.0107164	0.00884119	-1.2121	0.226	5756
27383	aparc-a2009s lh area S-interm-prim-Jensen	cortical area	Area of S-interm-prim-Jensen in the left hemisphere generated by parcellation of the white surface using Destrieux (a2009s) parcellation	0.00931989	0.00769661	1.21091	0.226	5756
26652	HippSubfield rh volume molecular-layer-HP-body	regional and tissue volume	Volume of molecular-layer-HP-body in the right hemisphere generated by subcortical volumetric sub-segmentation of the Hippocampal Subfields	-0.00723653	0.00597101	-1.21194	0.226	5756
26592	aseg rh volume Pallidum	regional and tissue volume	Volume of Pallidum in the right hemisphere generated by subcortical volumetric segmentation (aseg)	-0.0088995	0.0073466	-1.21138	0.226	5756
26671	ThalamNuclei lh volume VLa	regional and tissue volume	Volume of VLa in the left hemisphere generated by subcortical volumetric sub-segmentation of the Thalamic Nuclei	0.00907648	0.00749703	1.21068	0.226	5756
26950	aparc-pial lh area superiorfrontal	cortical area	Area of superiorfrontal in the left hemisphere generated by parcellation of the pial surface using Desikan-Killiany parcellation	-0.0103522	0.00862264	-1.20058	0.23	5756
27181	aparc-DKTatlas lh thickness isthmuscingulate	cortical thickness	Mean thickness of isthmuscingulate in the left hemisphere generated by parcellation of the white surface using DKT parcellation	0.00915146	0.00763805	1.19814	0.231	5756
27685	aparc-a2009s rh thickness S-oc-temp-med+Lingual	cortical thickness	Mean thickness of S-oc-temp-med+Lingual in the right hemisphere generated by parcellation of the white surface using Destrieux (a2009s) parcellation	0.00913973	0.00765177	1.19446	0.232	5756
26734	aparc-Desikan lh area medialorbitofrontal	cortical area	Area of medialorbitofrontal in the left hemisphere generated by parcellation of the white surface using Desikan-Killiany parcellation	0.0116389	0.00976508	1.19189	0.233	5756
27741	aparc-a2009s rh volume Pole-temporal	regional and tissue volume	Volume of Pole-temporal in the right hemisphere generated by parcellation of the white surface using Destrieux (a2009s) parcellation	0.00855212	0.00716297	1.19394	0.233	5756
27709	aparc-a2009s rh volume G-cuneus	regional and tissue volume	Volume of G-cuneus in the right hemisphere generated by parcellation of the white surface using Destrieux (a2009s) parcellation	0.00867587	0.00726922	1.19351	0.233	5756
27571	aparc-a2009s rh area G-oc-temp-lat-fusifor	cortical area	Area of G-oc-temp-lat-fusifor in the right hemisphere generated by parcellation of the white surface using Destrieux (a2009s) parcellation	-0.00964979	0.00809912	-1.19146	0.234	5756
26802	aparc-Desikan lh volume middletemporal	regional and tissue volume	Volume of middletemporal in the left hemisphere generated by parcellation of the white surface using Desikan-Killiany parcellation	-0.00894294	0.00752528	-1.18839	0.235	5756
25905	IDP T1 FAST ROIs R cerebellum crus II	regional and tissue volume	Volume of grey matter in Right Crus II Cerebellum	0.0069128	0.00582361	1.18703	0.235	5756
27641	aparc-a2009s rh thickness G-Ins-lg+S-cent-ins	cortical thickness	Mean thickness of G-Ins-lg+S-cent-ins in the right hemisphere generated by parcellation of the white surface using Destrieux (a2009s) parcellation	0.0083413	0.00704484	1.18403	0.236	5756
25893	IDP T1 FAST ROIs L cerebellum I-IV	regional and tissue volume	Volume of grey matter in Left I-IV Cerebellum	0.00679371	0.00574863	1.1818	0.237	5756
26764	aparc-Desikan lh thickness isthmuscingulate	cortical thickness	Mean thickness of isthmuscingulate in the left hemisphere generated by parcellation of the white surface using Desikan-Killiany parcellation	0.0090929	0.00772214	1.17751	0.239	5756
27174	aparc-DKTatlas lh thickness caudalanteriorcingulate	cortical thickness	Mean thickness of caudalanteriorcingulate in the left hemisphere generated by parcellation of the white surface using DKT parcellation	0.00833288	0.00708219	1.1766	0.239	5756
27629	aparc-a2009s rh thickness G+S-transv-frontopol	cortical thickness	Mean thickness of G+S-transv-frontopol in the right hemisphere generated by parcellation of the white surface using Destrieux (a2009s) parcellation	0.00917875	0.00781525	1.17447	0.24	5756
27141	BA-exvivo rh volume perirhinal	regional and tissue volume	Volume of perirhinal in the right hemisphere generated by parcellation of the white surface using BA_exvivo parcellation	0.00863744	0.00735426	1.17448	0.24	5756
26628	HippSubfield lh volume parasubiculum	regional and tissue volume	Volume of parasubiculum in the left hemisphere generated by subcortical volumetric sub-segmentation of the Hippocampal Subfields	-0.00661465	0.00563884	-1.17305	0.241	5756
25001	IDP T1 SIENAX peripheral grey normalised volume	regional and tissue volume	Volume of peripheral cortical grey matter (from T1 brain image, normalised for head size)	0.00795758	0.0068288	1.1653	0.244	5756
27391	aparc-a2009s lh area S-orbital-med-olfact	cortical area	Area of S-orbital-med-olfact in the left hemisphere generated by parcellation of the white surface using Destrieux (a2009s) parcellation	-0.0122936	0.0105661	-1.1635	0.245	5756
26843	aparc-Desikan rh area postcentral	cortical area	Area of postcentral in the right hemisphere generated by parcellation of the white surface using Desikan-Killiany parcellation	-0.0101463	0.00872298	-1.16317	0.245	5756
27711	aparc-a2009s rh volume G-front-inf-Orbital	regional and tissue volume	Volume of G-front-inf-Orbital in the right hemisphere generated by parcellation of the white surface using Destrieux (a2009s) parcellation	-0.00895033	0.00769773	-1.16272	0.245	5756
27357	aparc-a2009s lh area G-precentral	cortical area	Area of G-precentral in the left hemisphere generated by parcellation of the white surface using Destrieux (a2009s) parcellation	-0.0102668	0.00885572	-1.15934	0.246	5756
26884	aparc-Desikan rh thickness superiorparietal	cortical thickness	Mean thickness of superiorparietal in the right hemisphere generated by parcellation of the white surface using Desikan-Killiany parcellation	0.00920342	0.0079366	1.15962	0.246	5756
27710	aparc-a2009s rh volume G-front-inf-Opercular	regional and tissue volume	Volume of G-front-inf-Opercular in the right hemisphere generated by parcellation of the white surface using Destrieux (a2009s) parcellation	-0.00881704	0.00760643	-1.15916	0.246	5756
27067	BA-exvivo lh area BA45	cortical area	Area of BA45 in the left hemisphere generated by parcellation of the white surface using BA_exvivo parcellation	-0.00926918	0.00801133	-1.15701	0.247	5756
27358	aparc-a2009s lh area G-precuneus	cortical area	Area of G-precuneus in the left hemisphere generated by parcellation of the white surface using Destrieux (a2009s) parcellation	-0.00933501	0.0080945	-1.15325	0.249	5756
27422	aparc-a2009s lh thickness G-occipital-sup	cortical thickness	Mean thickness of G-occipital-sup in the left hemisphere generated by parcellation of the white surface using Destrieux (a2009s) parcellation	-0.00862329	0.00749675	-1.15027	0.25	5756
25914	IDP T1 FAST ROIs R cerebellum VIIIb	regional and tissue volume	Volume of grey matter in Right VIIIb Cerebellum	-0.00659025	0.00572842	-1.15045	0.25	5756
26687	ThalamNuclei lh volume LP	regional and tissue volume	Volume of LP in the left hemisphere generated by subcortical volumetric sub-segmentation of the Thalamic Nuclei	-0.00691881	0.00601657	-1.14996	0.25	5756
27473	aparc-a2009s lh thickness S-subparietal	cortical thickness	Mean thickness of S-subparietal in the left hemisphere generated by parcellation of the white surface using Destrieux (a2009s) parcellation	0.0091755	0.00799723	1.14734	0.251	5756
26716	Brainstem global volume Medulla	regional and tissue volume	Volume of Medulla in the whole brain generated by subcortical volumetric sub-segmentation of the Brainstem	-0.00878416	0.00766887	-1.14543	0.252	5756
25806	IDP T1 FAST ROIs L mid temp gyrus tempocc	regional and tissue volume	Volume of grey matter in Left Middle Temporal Gyrus, temporooccipital part	0.00655693	0.00573264	1.14379	0.253	5756
26782	aparc-Desikan lh thickness superiorfrontal	cortical thickness	Mean thickness of superiorfrontal in the left hemisphere generated by parcellation of the white surface using Desikan-Killiany parcellation	0.00936192	0.00820094	1.14157	0.254	5756
26638	HippSubfield lh volume HATA	regional and tissue volume	Volume of HATA in the left hemisphere generated by subcortical volumetric sub-segmentation of the Hippocampal Subfields	-0.00669485	0.00588683	-1.13726	0.255	5756
25785	IDP T1 FAST ROIs R insular cortex	regional and tissue volume	Volume of grey matter in Right Insular Cortex	-0.00820099	0.00723401	-1.13367	0.257	5756
26903	aparc-Desikan rh volume middletemporal	regional and tissue volume	Volume of middletemporal in the right hemisphere generated by parcellation of the white surface using Desikan-Killiany parcellation	0.00882432	0.00779015	1.13275	0.257	5756
27349	aparc-a2009s lh area G-oc-temp-lat-fusifor	cortical area	Area of G-oc-temp-lat-fusifor in the left hemisphere generated by parcellation of the white surface using Destrieux (a2009s) parcellation	-0.00925299	0.00818413	-1.1306	0.258	5756
27286	aparc-DKTatlas rh thickness postcentral	cortical thickness	Mean thickness of postcentral in the right hemisphere generated by parcellation of the white surface using DKT parcellation	0.00904829	0.00800271	1.13065	0.258	5756
26667	ThalamNuclei lh volume PuM	regional and tissue volume	Volume of PuM in the left hemisphere generated by subcortical volumetric sub-segmentation of the Thalamic Nuclei	0.00743543	0.00656629	1.13236	0.258	5756
27752	aparc-a2009s rh volume S-front-sup	regional and tissue volume	Volume of S-front-sup in the right hemisphere generated by parcellation of the white surface using Destrieux (a2009s) parcellation	0.00839514	0.00742103	1.13126	0.258	5756
26952	aparc-pial lh area superiortemporal	cortical area	Area of superiortemporal in the left hemisphere generated by parcellation of the pial surface using Desikan-Killiany parcellation	-0.00959667	0.00849632	-1.12951	0.259	5756
27238	aparc-DKTatlas rh area cuneus	cortical area	Area of cuneus in the right hemisphere generated by parcellation of the white surface using DKT parcellation	0.00933659	0.00827641	1.1281	0.259	5756
27175	aparc-DKTatlas lh thickness caudalmiddlefrontal	cortical thickness	Mean thickness of caudalmiddlefrontal in the left hemisphere generated by parcellation of the white surface using DKT parcellation	0.0091074	0.00807069	1.12845	0.259	5756
27450	aparc-a2009s lh thickness S-circular-insula-inf	cortical thickness	Mean thickness of S-circular-insula-inf in the left hemisphere generated by parcellation of the white surface using Destrieux (a2009s) parcellation	0.00845428	0.00749959	1.1273	0.26	5756
27676	aparc-a2009s rh thickness S-front-inf	cortical thickness	Mean thickness of S-front-inf in the right hemisphere generated by parcellation of the white surface using Destrieux (a2009s) parcellation	0.00916208	0.00813818	1.12582	0.26	5756
25902	IDP T1 FAST ROIs R cerebellum crus I	regional and tissue volume	Volume of grey matter in Right Crus I Cerebellum	-0.00696031	0.00618164	-1.12597	0.26	5756
26896	aparc-Desikan rh volume inferiorparietal	regional and tissue volume	Volume of inferiorparietal in the right hemisphere generated by parcellation of the white surface using Desikan-Killiany parcellation	0.00796863	0.00707874	1.12571	0.26	5756
27582	aparc-a2009s rh area G-subcallosal	cortical area	Area of G-subcallosal in the right hemisphere generated by parcellation of the white surface using Destrieux (a2009s) parcellation	-0.0102786	0.00913984	-1.12459	0.261	5756
27666	aparc-a2009s rh thickness Pole-occipital	cortical thickness	Mean thickness of Pole-occipital in the right hemisphere generated by parcellation of the white surface using Destrieux (a2009s) parcellation	0.00878364	0.00781096	1.12453	0.261	5756
27440	aparc-a2009s lh thickness G-temporal-middle	cortical thickness	Mean thickness of G-temporal-middle in the left hemisphere generated by parcellation of the white surface using Destrieux (a2009s) parcellation	0.00866222	0.00771949	1.12212	0.262	5756
27535	aparc-a2009s lh volume S-occipital-ant	regional and tissue volume	Volume of S-occipital-ant in the left hemisphere generated by parcellation of the white surface using Destrieux (a2009s) parcellation	-0.00820561	0.00733448	-1.11877	0.263	5756
27716	aparc-a2009s rh volume G-insular-short	regional and tissue volume	Volume of G-insular-short in the right hemisphere generated by parcellation of the white surface using Destrieux (a2009s) parcellation	0.00880958	0.00788284	1.11756	0.264	5756
27567	aparc-a2009s rh area G-Ins-lg+S-cent-ins	cortical area	Area of G-Ins-lg+S-cent-ins in the right hemisphere generated by parcellation of the white surface using Destrieux (a2009s) parcellation	-0.0107809	0.00969573	-1.11192	0.266	5756
27632	aparc-a2009s rh thickness G+S-cingul-Mid-Post	cortical thickness	Mean thickness of G+S-cingul-Mid-Post in the right hemisphere generated by parcellation of the white surface using Destrieux (a2009s) parcellation	0.00863729	0.0077836	1.10968	0.267	5756
26833	aparc-Desikan rh area lateralorbitofrontal	cortical area	Area of lateralorbitofrontal in the right hemisphere generated by parcellation of the white surface using Desikan-Killiany parcellation	-0.00992769	0.00896873	-1.10692	0.268	5756
27658	aparc-a2009s rh thickness G-temp-sup-Lateral	cortical thickness	Mean thickness of G-temp-sup-Lateral in the right hemisphere generated by parcellation of the white surface using Destrieux (a2009s) parcellation	0.008599	0.00778813	1.10412	0.27	5756
27293	aparc-DKTatlas rh thickness superiorparietal	cortical thickness	Mean thickness of superiorparietal in the right hemisphere generated by parcellation of the white surface using DKT parcellation	0.00881703	0.00798997	1.10351	0.27	5756
27365	aparc-a2009s lh area G-temporal-inf	cortical area	Area of G-temporal-inf in the left hemisphere generated by parcellation of the white surface using Destrieux (a2009s) parcellation	-0.00921573	0.00837911	-1.09985	0.271	5756
25019	IDP T1 FIRST left hippocampus volume	regional and tissue volume	Volume of left hippocampus (from T1 brain image)	0.00817489	0.00742296	1.1013	0.271	5754
27216	aparc-DKTatlas lh volume medialorbitofrontal	regional and tissue volume	Volume of medialorbitofrontal in the left hemisphere generated by parcellation of the white surface using DKT parcellation	0.00866064	0.00788454	1.09843	0.272	5756
27532	aparc-a2009s lh volume S-intrapariet+P-trans	regional and tissue volume	Volume of S-intrapariet+P-trans in the left hemisphere generated by parcellation of the white surface using Destrieux (a2009s) parcellation	0.00779795	0.00710199	1.09799	0.272	5756
26946	aparc-pial lh area precentral	cortical area	Area of precentral in the left hemisphere generated by parcellation of the pial surface using Desikan-Killiany parcellation	-0.0095033	0.00866034	-1.09734	0.273	5756
27310	aparc-DKTatlas rh volume middletemporal	regional and tissue volume	Volume of middletemporal in the right hemisphere generated by parcellation of the white surface using DKT parcellation	0.00852198	0.00777885	1.09553	0.273	5756
25828	IDP T1 FAST ROIs L intracalc cortex	regional and tissue volume	Volume of grey matter in Left Intracalcarine Cortex	0.00630928	0.00577182	1.09312	0.274	5756
26625	HippSubfield lh volume presubiculum-head	regional and tissue volume	Volume of presubiculum-head in the left hemisphere generated by subcortical volumetric sub-segmentation of the Hippocampal Subfields	-0.00690964	0.00633932	-1.08997	0.276	5756
27114	BA-exvivo rh area entorhinal	cortical area	Area of entorhinal in the right hemisphere generated by parcellation of the white surface using BA_exvivo parcellation	-0.0102232	0.00940274	-1.08726	0.277	5756
26916	aparc-Desikan rh volume superiorfrontal	regional and tissue volume	Volume of superiorfrontal in the right hemisphere generated by parcellation of the white surface using Desikan-Killiany parcellation	0.00845194	0.00777435	1.08716	0.277	5756
27220	aparc-DKTatlas lh volume parsopercularis	regional and tissue volume	Volume of parsopercularis in the left hemisphere generated by parcellation of the white surface using DKT parcellation	-0.00767551	0.00706932	-1.08575	0.278	5756
27205	aparc-DKTatlas lh volume caudalanteriorcingulate	regional and tissue volume	Volume of caudalanteriorcingulate in the left hemisphere generated by parcellation of the white surface using DKT parcellation	-0.00812449	0.00749334	-1.08423	0.278	5756
26524	aseg global volume 4th-Ventricle	regional and tissue volume	Volume of 4th-Ventricle in the whole brain generated by subcortical volumetric segmentation (aseg)	0.00639958	0.00592163	1.08071	0.28	5756
26894	aparc-Desikan rh volume entorhinal	regional and tissue volume	Volume of entorhinal in the right hemisphere generated by parcellation of the white surface using Desikan-Killiany parcellation	0.00774252	0.00717603	1.07894	0.281	5756
27417	aparc-a2009s lh thickness G-front-middle	cortical thickness	Mean thickness of G-front-middle in the left hemisphere generated by parcellation of the white surface using Destrieux (a2009s) parcellation	0.00870221	0.00809553	1.07494	0.282	5756
27540	aparc-a2009s lh volume S-orbital-H-Shaped	regional and tissue volume	Volume of S-orbital-H-Shaped in the left hemisphere generated by parcellation of the white surface using Destrieux (a2009s) parcellation	-0.00863707	0.00805147	-1.07273	0.283	5756
26854	aparc-Desikan rh area transversetemporal	cortical area	Area of transversetemporal in the right hemisphere generated by parcellation of the white surface using Desikan-Killiany parcellation	-0.0110065	0.010316	-1.06694	0.286	5756
26755	aparc-Desikan lh thickness GlobalMeanThickness	cortical thickness	Mean thickness of GlobalMeanMean thickness in the left hemisphere generated by parcellation of the white surface using Desikan-Killiany parcellation	0.00602214	0.0056395	1.06785	0.286	5756
26758	aparc-Desikan lh thickness caudalmiddlefrontal	cortical thickness	Mean thickness of caudalmiddlefrontal in the left hemisphere generated by parcellation of the white surface using Desikan-Killiany parcellation	0.00864233	0.00810162	1.06674	0.286	5756
27588	aparc-a2009s rh area G-temporal-middle	cortical area	Area of G-temporal-middle in the right hemisphere generated by parcellation of the white surface using Destrieux (a2009s) parcellation	-0.00960412	0.00903181	-1.06337	0.288	5756
27586	aparc-a2009s rh area G-temp-sup-Plan-tempo	cortical area	Area of G-temp-sup-Plan-tempo in the right hemisphere generated by parcellation of the white surface using Destrieux (a2009s) parcellation	-0.0100442	0.00944777	-1.06313	0.288	5756
26949	aparc-pial lh area rostralmiddlefrontal	cortical area	Area of rostralmiddlefrontal in the left hemisphere generated by parcellation of the pial surface using Desikan-Killiany parcellation	-0.00894534	0.00842192	-1.06215	0.288	5756
26688	ThalamNuclei rh volume LGN	regional and tissue volume	Volume of LGN in the right hemisphere generated by subcortical volumetric sub-segmentation of the Thalamic Nuclei	-0.00655142	0.00616361	-1.06292	0.288	5756
27348	aparc-a2009s lh area G-occipital-sup	cortical area	Area of G-occipital-sup in the left hemisphere generated by parcellation of the white surface using Destrieux (a2009s) parcellation	0.00878042	0.00828935	1.05924	0.29	5756
25799	IDP T1 FAST ROIs R sup temp gyrus ant	regional and tissue volume	Volume of grey matter in Right Superior Temporal Gyrus, anterior division	0.00624533	0.00590194	1.05818	0.29	5756
27161	aparc-DKTatlas lh area pericalcarine	cortical area	Area of pericalcarine in the left hemisphere generated by parcellation of the white surface using DKT parcellation	0.00790739	0.00750693	1.05335	0.292	5756
27318	aparc-DKTatlas rh volume posteriorcingulate	regional and tissue volume	Volume of posteriorcingulate in the right hemisphere generated by parcellation of the white surface using DKT parcellation	0.00789234	0.00748202	1.05484	0.292	5756
25901	IDP T1 FAST ROIs V cerebellum crus I	regional and tissue volume	Volume of grey matter in Vermis Crus I Cerebellum	0.00492625	0.00467196	1.05443	0.292	5756
27522	aparc-a2009s lh volume S-cingul-Marginalis	regional and tissue volume	Volume of S-cingul-Marginalis in the left hemisphere generated by parcellation of the white surface using Destrieux (a2009s) parcellation	0.00866891	0.00823276	1.05298	0.292	5756
27170	aparc-DKTatlas lh area superiortemporal	cortical area	Area of superiortemporal in the left hemisphere generated by parcellation of the white surface using DKT parcellation	-0.00970068	0.0092186	-1.05229	0.293	5756
25821	IDP T1 FAST ROIs R supramarg gyrus post	regional and tissue volume	Volume of grey matter in Right Supramarginal Gyrus, posterior division	0.00609317	0.00579341	1.05174	0.293	5756
27187	aparc-DKTatlas lh thickness parahippocampal	cortical thickness	Mean thickness of parahippocampal in the left hemisphere generated by parcellation of the white surface using DKT parcellation	0.00736803	0.00702653	1.0486	0.294	5756
27265	aparc-DKTatlas rh area transversetemporal	cortical area	Area of transversetemporal in the right hemisphere generated by parcellation of the white surface using DKT parcellation	-0.0109033	0.0104129	-1.0471	0.295	5756
26863	aparc-Desikan rh thickness inferiorparietal	cortical thickness	Mean thickness of inferiorparietal in the right hemisphere generated by parcellation of the white surface using Desikan-Killiany parcellation	0.00861458	0.00824343	1.04502	0.296	5756
26680	ThalamNuclei lh volume VM	regional and tissue volume	Volume of VM in the left hemisphere generated by subcortical volumetric sub-segmentation of the Thalamic Nuclei	0.00730375	0.00698751	1.04526	0.296	5756
26616	AmygNuclei rh volume Cortical-nucleus	regional and tissue volume	Volume of Cortical-nucleus in the right hemisphere generated by subcortical volumetric sub-segmentation of the Amygdala Nuclei	-0.00597636	0.00573015	-1.04297	0.297	5756
27168	aparc-DKTatlas lh area superiorfrontal	cortical area	Area of superiorfrontal in the left hemisphere generated by parcellation of the white surface using DKT parcellation	-0.00936107	0.00899819	-1.04033	0.298	5756
27099	BA-exvivo lh volume perirhinal	regional and tissue volume	Volume of perirhinal in the left hemisphere generated by parcellation of the white surface using BA_exvivo parcellation	0.00757663	0.00728242	1.0404	0.298	5756
27384	aparc-a2009s lh area S-intrapariet+P-trans	cortical area	Area of S-intrapariet+P-trans in the left hemisphere generated by parcellation of the white surface using Destrieux (a2009s) parcellation	0.00804946	0.00775735	1.03766	0.299	5756
27387	aparc-a2009s lh area S-occipital-ant	cortical area	Area of S-occipital-ant in the left hemisphere generated by parcellation of the white surface using Destrieux (a2009s) parcellation	-0.00865036	0.00833835	-1.03742	0.3	5756
26943	aparc-pial lh area pericalcarine	cortical area	Area of pericalcarine in the left hemisphere generated by parcellation of the pial surface using Desikan-Killiany parcellation	0.00796545	0.00767865	1.03735	0.3	5756
27068	BA-exvivo lh area V1	cortical area	Area of V1 in the left hemisphere generated by parcellation of the white surface using BA_exvivo parcellation	0.00753639	0.00726898	1.03679	0.3	5756
26985	aparc-pial rh area superiortemporal	cortical area	Area of superiortemporal in the right hemisphere generated by parcellation of the pial surface using Desikan-Killiany parcellation	-0.00897113	0.00868121	-1.0334	0.301	5756
27487	aparc-a2009s lh volume G-cuneus	regional and tissue volume	Volume of G-cuneus in the left hemisphere generated by parcellation of the white surface using Destrieux (a2009s) parcellation	0.00730767	0.00706716	1.03403	0.301	5756
26967	aparc-pial rh area lateralorbitofrontal	cortical area	Area of lateralorbitofrontal in the right hemisphere generated by parcellation of the pial surface using Desikan-Killiany parcellation	-0.00903755	0.00876324	-1.0313	0.302	5756
27442	aparc-a2009s lh thickness Lat-Fis-ant-Vertical	cortical thickness	Mean thickness of Lat-Fis-ant-Vertical in the left hemisphere generated by parcellation of the white surface using Destrieux (a2009s) parcellation	0.00772843	0.00748623	1.03235	0.302	5756
27323	aparc-DKTatlas rh volume superiorfrontal	regional and tissue volume	Volume of superiorfrontal in the right hemisphere generated by parcellation of the white surface using DKT parcellation	0.00820888	0.00795449	1.03198	0.302	5756
26840	aparc-Desikan rh area parsorbitalis	cortical area	Area of parsorbitalis in the right hemisphere generated by parcellation of the white surface using Desikan-Killiany parcellation	-0.0101917	0.00990121	-1.02934	0.303	5756
27578	aparc-a2009s rh area G-postcentral	cortical area	Area of G-postcentral in the right hemisphere generated by parcellation of the white surface using Destrieux (a2009s) parcellation	-0.00944533	0.00919341	-1.0274	0.304	5756
26770	aparc-Desikan lh thickness parahippocampal	cortical thickness	Mean thickness of parahippocampal in the left hemisphere generated by parcellation of the white surface using Desikan-Killiany parcellation	0.00720505	0.00703271	1.02451	0.306	5756
26805	aparc-Desikan lh volume parsopercularis	regional and tissue volume	Volume of parsopercularis in the left hemisphere generated by parcellation of the white surface using Desikan-Killiany parcellation	-0.00722132	0.00705441	-1.02366	0.306	5756
26941	aparc-pial lh area parsorbitalis	cortical area	Area of parsorbitalis in the left hemisphere generated by parcellation of the pial surface using Desikan-Killiany parcellation	-0.00950862	0.00932757	-1.01941	0.308	5756
27671	aparc-a2009s rh thickness S-circular-insula-ant	cortical thickness	Mean thickness of S-circular-insula-ant in the right hemisphere generated by parcellation of the white surface using Destrieux (a2009s) parcellation	0.00754337	0.00739226	1.02044	0.308	5756
27738	aparc-a2009s rh volume Lat-Fis-ant-Vertical	regional and tissue volume	Volume of Lat-Fis-ant-Vertical in the right hemisphere generated by parcellation of the white surface using Destrieux (a2009s) parcellation	-0.00841233	0.0082562	-1.01891	0.308	5756
27396	aparc-a2009s lh area S-precentral-inf-part	cortical area	Area of S-precentral-inf-part in the left hemisphere generated by parcellation of the white surface using Destrieux (a2009s) parcellation	-0.00826078	0.0081182	-1.01756	0.309	5756
27470	aparc-a2009s lh thickness S-precentral-inf-part	cortical thickness	Mean thickness of S-precentral-inf-part in the left hemisphere generated by parcellation of the white surface using Destrieux (a2009s) parcellation	0.00815487	0.00800834	1.0183	0.309	5756
25815	IDP T1 FAST ROIs R postcent gyrus	regional and tissue volume	Volume of grey matter in Right Postcentral Gyrus	-0.00635306	0.00624944	-1.01658	0.309	5756
27668	aparc-a2009s rh thickness S-calcarine	cortical thickness	Mean thickness of S-calcarine in the right hemisphere generated by parcellation of the white surface using Destrieux (a2009s) parcellation	0.0079912	0.00786872	1.01557	0.31	5756
27591	aparc-a2009s rh area Lat-Fis-post	cortical area	Area of Lat-Fis-post in the right hemisphere generated by parcellation of the white surface using Destrieux (a2009s) parcellation	-0.0100605	0.00995209	-1.0109	0.312	5756
26747	aparc-Desikan lh area rostralmiddlefrontal	cortical area	Area of rostralmiddlefrontal in the left hemisphere generated by parcellation of the white surface using Desikan-Killiany parcellation	-0.00882696	0.008752	-1.00857	0.313	5756
27745	aparc-a2009s rh volume S-circular-insula-ant	regional and tissue volume	Volume of S-circular-insula-ant in the right hemisphere generated by parcellation of the white surface using Destrieux (a2009s) parcellation	-0.00838511	0.00830285	-1.00991	0.313	5756
27529	aparc-a2009s lh volume S-front-middle	regional and tissue volume	Volume of S-front-middle in the left hemisphere generated by parcellation of the white surface using Destrieux (a2009s) parcellation	0.0077157	0.0076636	1.0068	0.314	5756
25866	IDP T1 FAST ROIs L parietal operc cortex	regional and tissue volume	Volume of grey matter in Left Parietal Operculum Cortex	0.0061817	0.00615349	1.00458	0.315	5756
26837	aparc-Desikan rh area parahippocampal	cortical area	Area of parahippocampal in the right hemisphere generated by parcellation of the white surface using Desikan-Killiany parcellation	0.00990509	0.00987607	1.00294	0.316	5756
26923	aparc-pial lh area TotalSurface	cortical area	Area of TotalSurface in the left hemisphere generated by parcellation of the pial surface using Desikan-Killiany parcellation	-0.0108084	0.0107859	-1.00208	0.316	5756
27656	aparc-a2009s rh thickness G-subcallosal	cortical thickness	Mean thickness of G-subcallosal in the right hemisphere generated by parcellation of the white surface using Destrieux (a2009s) parcellation	0.00681883	0.00680432	1.00213	0.316	5756
26686	ThalamNuclei lh volume VLp	regional and tissue volume	Volume of VLp in the left hemisphere generated by subcortical volumetric sub-segmentation of the Thalamic Nuclei	0.00763489	0.0076183	1.00218	0.316	5756
27433	aparc-a2009s lh thickness G-rectus	cortical thickness	Mean thickness of G-rectus in the left hemisphere generated by parcellation of the white surface using Destrieux (a2009s) parcellation	0.00748592	0.00748795	0.999729	0.317	5756
25916	IDP T1 FAST ROIs V cerebellum IX	regional and tissue volume	Volume of grey matter in Vermis IX Cerebellum	0.00567068	0.00567156	0.999844	0.317	5756
27065	BA-exvivo lh area BA6	cortical area	Area of BA6 in the left hemisphere generated by parcellation of the white surface using BA_exvivo parcellation	-0.00835092	0.00839895	-0.994281	0.32	5756
27360	aparc-a2009s lh area G-subcallosal	cortical area	Area of G-subcallosal in the left hemisphere generated by parcellation of the white surface using Destrieux (a2009s) parcellation	-0.00847747	0.00855024	-0.991489	0.321	5756
27232	aparc-DKTatlas lh volume superiortemporal	regional and tissue volume	Volume of superiortemporal in the left hemisphere generated by parcellation of the white surface using DKT parcellation	0.00750004	0.00755257	0.993044	0.321	5756
27206	aparc-DKTatlas lh volume caudalmiddlefrontal	regional and tissue volume	Volume of caudalmiddlefrontal in the left hemisphere generated by parcellation of the white surface using DKT parcellation	-0.00716945	0.00723326	-0.991177	0.322	5756
27301	aparc-DKTatlas rh volume entorhinal	regional and tissue volume	Volume of entorhinal in the right hemisphere generated by parcellation of the white surface using DKT parcellation	0.00715124	0.00721542	0.991105	0.322	5756
26791	aparc-Desikan lh volume caudalmiddlefrontal	regional and tissue volume	Volume of caudalmiddlefrontal in the left hemisphere generated by parcellation of the white surface using Desikan-Killiany parcellation	-0.00710702	0.00718682	-0.988896	0.323	5756
27402	aparc-a2009s lh area S-temporal-transverse	cortical area	Area of S-temporal-transverse in the left hemisphere generated by parcellation of the white surface using Destrieux (a2009s) parcellation	-0.0094536	0.00958663	-0.986123	0.324	5756
26721	aparc-Desikan lh area TotalSurface	cortical area	Area of TotalSurface in the left hemisphere generated by parcellation of the white surface using Desikan-Killiany parcellation	-0.0102395	0.0103984	-0.984722	0.325	5756
27488	aparc-a2009s lh volume G-front-inf-Opercular	regional and tissue volume	Volume of G-front-inf-Opercular in the left hemisphere generated by parcellation of the white surface using Destrieux (a2009s) parcellation	-0.00734573	0.00747015	-0.983344	0.325	5756
26887	aparc-Desikan rh thickness frontalpole	cortical thickness	Mean thickness of frontalpole in the right hemisphere generated by parcellation of the white surface using Desikan-Killiany parcellation	0.00735787	0.00749037	0.982311	0.326	5756
25814	IDP T1 FAST ROIs L postcent gyrus	regional and tissue volume	Volume of grey matter in Left Postcentral Gyrus	0.00618673	0.00630042	0.981955	0.326	5756
26588	aseg rh volume Cerebellum-Cortex	regional and tissue volume	Volume of Cerebellum-Cortex in the right hemisphere generated by subcortical volumetric segmentation (aseg)	-0.00667678	0.00681618	-0.979549	0.327	5756
27217	aparc-DKTatlas lh volume middletemporal	regional and tissue volume	Volume of middletemporal in the left hemisphere generated by parcellation of the white surface using DKT parcellation	-0.00733179	0.00751481	-0.975646	0.329	5756
27372	aparc-a2009s lh area S-calcarine	cortical area	Area of S-calcarine in the left hemisphere generated by parcellation of the white surface using Destrieux (a2009s) parcellation	0.00699991	0.00717934	0.975007	0.33	5756
27756	aparc-a2009s rh volume S-oc-sup+transversal	regional and tissue volume	Volume of S-oc-sup+transversal in the right hemisphere generated by parcellation of the white surface using Destrieux (a2009s) parcellation	-0.00710594	0.00729116	-0.974597	0.33	5756
26519	aseg global volume SupraTentorial	regional and tissue volume	Volume of SupraTentorial in the whole brain generated by subcortical volumetric segmentation (aseg)	0.0131553	0.0135033	0.974232	0.33	5756
25858	IDP T1 FAST ROIs L temp occ fusif cortex	regional and tissue volume	Volume of grey matter in Left Temporal Occipital Fusiform Cortex	0.00594215	0.00610317	0.973616	0.33	5756
26741	aparc-Desikan lh area pericalcarine	cortical area	Area of pericalcarine in the left hemisphere generated by parcellation of the white surface using Desikan-Killiany parcellation	0.00731211	0.00752915	0.971173	0.332	5756
27346	aparc-a2009s lh area G-insular-short	cortical area	Area of G-insular-short in the left hemisphere generated by parcellation of the white surface using Destrieux (a2009s) parcellation	-0.00978228	0.0100827	-0.970204	0.332	5756
27169	aparc-DKTatlas lh area superiorparietal	cortical area	Area of superiorparietal in the left hemisphere generated by parcellation of the white surface using DKT parcellation	0.00738348	0.00762946	0.96776	0.333	5756
26714	ThalamNuclei lh volume Whole-thalamus	regional and tissue volume	Volume of Whole-thalamus in the left hemisphere generated by subcortical volumetric sub-segmentation of the Thalamic Nuclei	0.00776344	0.00801516	0.968594	0.333	5756
26705	ThalamNuclei rh volume PuL	regional and tissue volume	Volume of PuL in the right hemisphere generated by subcortical volumetric sub-segmentation of the Thalamic Nuclei	0.00597203	0.00619735	0.963641	0.335	5756
27389	aparc-a2009s lh area S-oc-temp-med+Lingual	cortical area	Area of S-oc-temp-med+Lingual in the left hemisphere generated by parcellation of the white surface using Destrieux (a2009s) parcellation	-0.0085288	0.00886174	-0.96243	0.336	5756
27335	aparc-a2009s lh area G+S-cingul-Mid-Ant	cortical area	Area of G+S-cingul-Mid-Ant in the left hemisphere generated by parcellation of the white surface using Destrieux (a2009s) parcellation	-0.00897221	0.0093225	-0.962426	0.336	5756
27106	BA-exvivo rh area BA4p	cortical area	Area of BA4p in the right hemisphere generated by parcellation of the white surface using BA_exvivo parcellation	0.00935287	0.00972647	0.96159	0.336	5756
26624	HippSubfield lh volume hippocampal-fissure	regional and tissue volume	Volume of hippocampal-fissure in the left hemisphere generated by subcortical volumetric sub-segmentation of the Hippocampal Subfields	-0.00558804	0.00580607	-0.962449	0.336	5756
26663	HippSubfield rh volume Whole-hippocampus	regional and tissue volume	Volume of Whole-hippocampus in the right hemisphere generated by subcortical volumetric sub-segmentation of the Hippocampal Subfields	-0.00670828	0.00699186	-0.95944	0.337	5756
26536	aseg global volume-ratio BrainSegVol-to-eTIV	regional and tissue volume	Volume-ratio of BrainSegVol-to-eTIV in the whole brain generated by subcortical volumetric segmentation (aseg)	0.00563509	0.00588185	0.958047	0.338	5756
27218	aparc-DKTatlas lh volume parahippocampal	regional and tissue volume	Volume of parahippocampal in the left hemisphere generated by parcellation of the white surface using DKT parcellation	0.00696376	0.00730094	0.953817	0.34	5756
26699	ThalamNuclei rh volume VAmc	regional and tissue volume	Volume of VAmc in the right hemisphere generated by subcortical volumetric sub-segmentation of the Thalamic Nuclei	0.0065634	0.00688169	0.953748	0.34	5756
27303	aparc-DKTatlas rh volume inferiorparietal	regional and tissue volume	Volume of inferiorparietal in the right hemisphere generated by parcellation of the white surface using DKT parcellation	0.00678294	0.00712512	0.951975	0.341	5756
27069	BA-exvivo lh area V2	cortical area	Area of V2 in the left hemisphere generated by parcellation of the white surface using BA_exvivo parcellation	0.00722068	0.00760382	0.949613	0.342	5756
27210	aparc-DKTatlas lh volume inferiorparietal	regional and tissue volume	Volume of inferiorparietal in the left hemisphere generated by parcellation of the white surface using DKT parcellation	-0.00654866	0.00688671	-0.950912	0.342	5756
27669	aparc-a2009s rh thickness S-central	cortical thickness	Mean thickness of S-central in the right hemisphere generated by parcellation of the white surface using Destrieux (a2009s) parcellation	0.00721038	0.00760767	0.947777	0.343	5756
25855	IDP T1 FAST ROIs R temp fusif cortex ant	regional and tissue volume	Volume of grey matter in Right Temporal Fusiform Cortex, anterior division	0.00585593	0.00617098	0.948948	0.343	5756
26554	aseg lh volume Lateral-Ventricle	regional and tissue volume	Volume of Lateral-Ventricle in the left hemisphere generated by subcortical volumetric segmentation (aseg)	0.0061783	0.00651614	0.948152	0.343	5756
26788	aparc-Desikan lh thickness insula	cortical thickness	Mean thickness of insula in the left hemisphere generated by parcellation of the white surface using Desikan-Killiany parcellation	0.00723968	0.00764291	0.947241	0.344	5756
27525	aparc-a2009s lh volume S-circular-insula-sup	regional and tissue volume	Volume of S-circular-insula-sup in the left hemisphere generated by parcellation of the white surface using Destrieux (a2009s) parcellation	-0.00812933	0.00858743	-0.946654	0.344	5756
27605	aparc-a2009s rh area S-interm-prim-Jensen	cortical area	Area of S-interm-prim-Jensen in the right hemisphere generated by parcellation of the white surface using Destrieux (a2009s) parcellation	-0.00769505	0.00816726	-0.942183	0.346	5756
27320	aparc-DKTatlas rh volume precuneus	regional and tissue volume	Volume of precuneus in the right hemisphere generated by parcellation of the white surface using DKT parcellation	0.0075466	0.00801107	0.942021	0.346	5756
26958	aparc-pial rh area caudalanteriorcingulate	cortical area	Area of caudalanteriorcingulate in the right hemisphere generated by parcellation of the pial surface using Desikan-Killiany parcellation	0.00725789	0.007738	0.937955	0.348	5756
26964	aparc-pial rh area inferiortemporal	cortical area	Area of inferiortemporal in the right hemisphere generated by parcellation of the pial surface using Desikan-Killiany parcellation	0.00767881	0.00819854	0.936608	0.349	5756
27154	aparc-DKTatlas lh area medialorbitofrontal	cortical area	Area of medialorbitofrontal in the left hemisphere generated by parcellation of the white surface using DKT parcellation	-0.00968666	0.010362	-0.934829	0.35	5756
27574	aparc-a2009s rh area G-orbital	cortical area	Area of G-orbital in the right hemisphere generated by parcellation of the white surface using Destrieux (a2009s) parcellation	-0.00912153	0.00977208	-0.933428	0.351	5756
27461	aparc-a2009s lh thickness S-occipital-ant	cortical thickness	Mean thickness of S-occipital-ant in the left hemisphere generated by parcellation of the white surface using Destrieux (a2009s) parcellation	0.00703382	0.00753822	0.933087	0.351	5756
26813	aparc-Desikan lh volume rostralanteriorcingulate	regional and tissue volume	Volume of rostralanteriorcingulate in the left hemisphere generated by parcellation of the white surface using Desikan-Killiany parcellation	-0.00709832	0.00760462	-0.933422	0.351	5756
27165	aparc-DKTatlas lh area precuneus	cortical area	Area of precuneus in the left hemisphere generated by parcellation of the white surface using DKT parcellation	-0.0078328	0.00841166	-0.931184	0.352	5756
27272	aparc-DKTatlas rh thickness inferiorparietal	cortical thickness	Mean thickness of inferiorparietal in the right hemisphere generated by parcellation of the white surface using DKT parcellation	0.00778536	0.00836975	0.930178	0.352	5756
25024	IDP T1 FIRST right accumbens volume	regional and tissue volume	Volume of right accumbens (from T1 brain image)	0.00838942	0.00904113	0.927917	0.353	5754
26555	aseg lh volume Inf-Lat-Vent	regional and tissue volume	Volume of Inf-Lat-Vent in the left hemisphere generated by subcortical volumetric segmentation (aseg)	0.00628386	0.00677448	0.927578	0.354	5756
27729	aparc-a2009s rh volume G-rectus	regional and tissue volume	Volume of G-rectus in the right hemisphere generated by parcellation of the white surface using Destrieux (a2009s) parcellation	0.00720425	0.00777458	0.926642	0.354	5756
27364	aparc-a2009s lh area G-temp-sup-Plan-tempo	cortical area	Area of G-temp-sup-Plan-tempo in the left hemisphere generated by parcellation of the white surface using Destrieux (a2009s) parcellation	0.00826391	0.00892499	0.92593	0.355	5756
26925	aparc-pial lh area caudalanteriorcingulate	cortical area	Area of caudalanteriorcingulate in the left hemisphere generated by parcellation of the pial surface using Desikan-Killiany parcellation	-0.00752817	0.00813961	-0.92488	0.355	5756
27269	aparc-DKTatlas rh thickness cuneus	cortical thickness	Mean thickness of cuneus in the right hemisphere generated by parcellation of the white surface using DKT parcellation	0.00734262	0.00793442	0.925413	0.355	5756
27074	BA-exvivo lh thickness BA2	cortical thickness	Mean thickness of BA2 in the left hemisphere generated by parcellation of the white surface using BA_exvivo parcellation	0.0074548	0.00805765	0.925182	0.355	5756
27107	BA-exvivo rh area BA6	cortical area	Area of BA6 in the right hemisphere generated by parcellation of the white surface using BA_exvivo parcellation	0.00762458	0.00828782	0.919974	0.358	5756
25022	IDP T1 FIRST right amygdala volume	regional and tissue volume	Volume of right amygdala (from T1 brain image)	-0.00683857	0.00743772	-0.919444	0.358	5754
26728	aparc-Desikan lh area inferiorparietal	cortical area	Area of inferiorparietal in the left hemisphere generated by parcellation of the white surface using Desikan-Killiany parcellation	-0.00707706	0.00771768	-0.916994	0.359	5756
26527	aseg global volume CSF	regional and tissue volume	Volume of CSF in the whole brain generated by subcortical volumetric segmentation (aseg)	0.0061254	0.0066801	0.916962	0.359	5756
27326	aparc-DKTatlas rh volume supramarginal	regional and tissue volume	Volume of supramarginal in the right hemisphere generated by parcellation of the white surface using DKT parcellation	0.0066358	0.00723805	0.916794	0.359	5756
25869	IDP T1 FAST ROIs R planum polare	regional and tissue volume	Volume of grey matter in Right Planum Polare	0.00605763	0.00661012	0.916418	0.359	5756
27675	aparc-a2009s rh thickness S-collat-transv-post	cortical thickness	Mean thickness of S-collat-transv-post in the right hemisphere generated by parcellation of the white surface using Destrieux (a2009s) parcellation	0.00680401	0.00744704	0.913653	0.361	5756
27521	aparc-a2009s lh volume S-central	regional and tissue volume	Volume of S-central in the left hemisphere generated by parcellation of the white surface using Destrieux (a2009s) parcellation	0.00681696	0.00747158	0.912384	0.362	5756
27705	aparc-a2009s rh volume G+S-cingul-Mid-Ant	regional and tissue volume	Volume of G+S-cingul-Mid-Ant in the right hemisphere generated by parcellation of the white surface using Destrieux (a2009s) parcellation	0.00683725	0.00751032	0.91038	0.363	5756
27421	aparc-a2009s lh thickness G-occipital-middle	cortical thickness	Mean thickness of G-occipital-middle in the left hemisphere generated by parcellation of the white surface using Destrieux (a2009s) parcellation	-0.00716146	0.00788126	-0.90867	0.364	5756
27085	BA-exvivo lh thickness perirhinal	cortical thickness	Mean thickness of perirhinal in the left hemisphere generated by parcellation of the white surface using BA_exvivo parcellation	0.00633004	0.00698204	0.906618	0.365	5756
27601	aparc-a2009s rh area S-collat-transv-post	cortical area	Area of S-collat-transv-post in the right hemisphere generated by parcellation of the white surface using Destrieux (a2009s) parcellation	-0.00800584	0.00885365	-0.904242	0.366	5756
27439	aparc-a2009s lh thickness G-temporal-inf	cortical thickness	Mean thickness of G-temporal-inf in the left hemisphere generated by parcellation of the white surface using Destrieux (a2009s) parcellation	0.00702919	0.00777222	0.9044	0.366	5756
27427	aparc-a2009s lh thickness G-pariet-inf-Angular	cortical thickness	Mean thickness of G-pariet-inf-Angular in the left hemisphere generated by parcellation of the white surface using Destrieux (a2009s) parcellation	-0.00722648	0.00799167	-0.904251	0.366	5756
26666	ThalamNuclei lh volume PuI	regional and tissue volume	Volume of PuI in the left hemisphere generated by subcortical volumetric sub-segmentation of the Thalamic Nuclei	0.00568417	0.00630399	0.901678	0.367	5756
26877	aparc-Desikan rh thickness postcentral	cortical thickness	Mean thickness of postcentral in the right hemisphere generated by parcellation of the white surface using Desikan-Killiany parcellation	0.00712431	0.00792651	0.898796	0.369	5756
27444	aparc-a2009s lh thickness Pole-occipital	cortical thickness	Mean thickness of Pole-occipital in the left hemisphere generated by parcellation of the white surface using Destrieux (a2009s) parcellation	-0.00697996	0.00779137	-0.895857	0.37	5756
26960	aparc-pial rh area cuneus	cortical area	Area of cuneus in the right hemisphere generated by parcellation of the pial surface using Desikan-Killiany parcellation	0.0071179	0.00795973	0.894239	0.371	5756
25018	IDP T1 FIRST right pallidum volume	regional and tissue volume	Volume of right pallidum (from T1 brain image)	-0.00761131	0.00853148	-0.892144	0.372	5754
27469	aparc-a2009s lh thickness S-postcentral	cortical thickness	Mean thickness of S-postcentral in the left hemisphere generated by parcellation of the white surface using Destrieux (a2009s) parcellation	0.00725685	0.00813744	0.891786	0.373	5756
27084	BA-exvivo lh thickness MT	cortical thickness	Mean thickness of MT in the left hemisphere generated by parcellation of the white surface using BA_exvivo parcellation	0.00702794	0.00788775	0.890995	0.373	5756
26828	aparc-Desikan rh area fusiform	cortical area	Area of fusiform in the right hemisphere generated by parcellation of the white surface using Desikan-Killiany parcellation	-0.00785536	0.00883972	-0.888644	0.374	5756
27137	BA-exvivo rh volume BA45	regional and tissue volume	Volume of BA45 in the right hemisphere generated by parcellation of the white surface using BA_exvivo parcellation	0.00649005	0.00729772	0.889325	0.374	5756
26677	ThalamNuclei lh volume CeM	regional and tissue volume	Volume of CeM in the left hemisphere generated by subcortical volumetric sub-segmentation of the Thalamic Nuclei	0.00505186	0.00568119	0.889225	0.374	5756
25813	IDP T1 FAST ROIs R inf temp gyrus tempocc	regional and tissue volume	Volume of grey matter in Right Inferior Temporal Gyrus, temporooccipital part	-0.00536899	0.00604138	-0.888702	0.374	5756
26795	aparc-Desikan lh volume inferiorparietal	regional and tissue volume	Volume of inferiorparietal in the left hemisphere generated by parcellation of the white surface using Desikan-Killiany parcellation	-0.00608918	0.00685386	-0.888431	0.374	5756
26803	aparc-Desikan lh volume parahippocampal	regional and tissue volume	Volume of parahippocampal in the left hemisphere generated by parcellation of the white surface using Desikan-Killiany parcellation	0.00651278	0.00733786	0.887557	0.375	5756
27338	aparc-a2009s lh area G-cingul-Post-ventral	cortical area	Area of G-cingul-Post-ventral in the left hemisphere generated by parcellation of the white surface using Destrieux (a2009s) parcellation	0.00931728	0.0105328	0.884594	0.376	5756
27330	aparc-a2009s lh area G+S-occipital-inf	cortical area	Area of G+S-occipital-inf in the left hemisphere generated by parcellation of the white surface using Destrieux (a2009s) parcellation	-0.00726721	0.00825911	-0.879901	0.379	5756
26613	AmygNuclei rh volume Anterior-amygdaloid-area-AAA	regional and tissue volume	Volume of Anterior-amygdaloid-area-AAA in the right hemisphere generated by subcortical volumetric sub-segmentation of the Amygdala Nuclei	-0.00527429	0.00599612	-0.879618	0.379	5756
26647	HippSubfield rh volume presubiculum-head	regional and tissue volume	Volume of presubiculum-head in the right hemisphere generated by subcortical volumetric sub-segmentation of the Hippocampal Subfields	-0.00557772	0.00634547	-0.879007	0.379	5756
25882	IDP T1 FAST ROIs L putamen	regional and tissue volume	Volume of grey matter in Left Putamen	-0.00484908	0.00554153	-0.875044	0.382	5756
26821	aparc-Desikan lh volume insula	regional and tissue volume	Volume of insula in the left hemisphere generated by parcellation of the white surface using Desikan-Killiany parcellation	-0.00702121	0.0080387	-0.873425	0.382	5756
27615	aparc-a2009s rh area S-parieto-occipital	cortical area	Area of S-parieto-occipital in the right hemisphere generated by parcellation of the white surface using Destrieux (a2009s) parcellation	-0.00709562	0.00812448	-0.873363	0.383	5756
26723	aparc-Desikan lh area caudalanteriorcingulate	cortical area	Area of caudalanteriorcingulate in the left hemisphere generated by parcellation of the white surface using Desikan-Killiany parcellation	-0.00764796	0.00876411	-0.872646	0.383	5756
27771	aparc-a2009s rh volume S-temporal-sup	regional and tissue volume	Volume of S-temporal-sup in the right hemisphere generated by parcellation of the white surface using Destrieux (a2009s) parcellation	0.00642736	0.00736024	0.873254	0.383	5756
26930	aparc-pial lh area inferiorparietal	cortical area	Area of inferiorparietal in the left hemisphere generated by parcellation of the pial surface using Desikan-Killiany parcellation	-0.00645743	0.0074186	-0.870438	0.384	5756
25876	IDP T1 FAST ROIs L occ pole	regional and tissue volume	Volume of grey matter in Left Occipital Pole	-0.00528725	0.0060906	-0.8681	0.385	5756
27583	aparc-a2009s rh area G-temp-sup-G-T-transv	cortical area	Area of G-temp-sup-G-T-transv in the right hemisphere generated by parcellation of the white surface using Destrieux (a2009s) parcellation	0.00822409	0.00948467	0.867093	0.386	5756
27642	aparc-a2009s rh thickness G-insular-short	cortical thickness	Mean thickness of G-insular-short in the right hemisphere generated by parcellation of the white surface using Destrieux (a2009s) parcellation	0.00609769	0.00708626	0.860494	0.39	5756
25913	IDP T1 FAST ROIs V cerebellum VIIIb	regional and tissue volume	Volume of grey matter in Vermis VIIIb Cerebellum	0.00492591	0.00572948	0.859748	0.39	5756
26685	ThalamNuclei lh volume Pc	regional and tissue volume	Volume of Pc in the left hemisphere generated by subcortical volumetric sub-segmentation of the Thalamic Nuclei	0.00511996	0.00595585	0.859653	0.39	5756
27393	aparc-a2009s lh area S-parieto-occipital	cortical area	Area of S-parieto-occipital in the left hemisphere generated by parcellation of the white surface using Destrieux (a2009s) parcellation	0.00672125	0.00784201	0.857083	0.391	5756
26562	aseg lh volume Hippocampus	regional and tissue volume	Volume of Hippocampus in the left hemisphere generated by subcortical volumetric segmentation (aseg)	-0.00594181	0.00693172	-0.857192	0.391	5756
26982	aparc-pial rh area rostralmiddlefrontal	cortical area	Area of rostralmiddlefrontal in the right hemisphere generated by parcellation of the pial surface using Desikan-Killiany parcellation	-0.00709728	0.00828578	-0.856562	0.392	5756
26919	aparc-Desikan rh volume supramarginal	regional and tissue volume	Volume of supramarginal in the right hemisphere generated by parcellation of the white surface using Desikan-Killiany parcellation	0.00613994	0.00717277	0.856006	0.392	5756
27100	BA-exvivo lh volume entorhinal	regional and tissue volume	Volume of entorhinal in the left hemisphere generated by parcellation of the white surface using BA_exvivo parcellation	0.00542674	0.00634626	0.855108	0.393	5756
27167	aparc-DKTatlas lh area rostralmiddlefrontal	cortical area	Area of rostralmiddlefrontal in the left hemisphere generated by parcellation of the white surface using DKT parcellation	-0.00738557	0.0086837	-0.850509	0.395	5756
27247	aparc-DKTatlas rh area medialorbitofrontal	cortical area	Area of medialorbitofrontal in the right hemisphere generated by parcellation of the white surface using DKT parcellation	-0.00883159	0.0103849	-0.850424	0.395	5756
25837	IDP T1 FAST ROIs R paracing gyrus	regional and tissue volume	Volume of grey matter in Right Paracingulate Gyrus	-0.00533375	0.00627122	-0.850513	0.395	5756
27062	BA-exvivo lh area BA3b	cortical area	Area of BA3b in the left hemisphere generated by parcellation of the white surface using BA_exvivo parcellation	-0.00879553	0.0103741	-0.847832	0.397	5756
27160	aparc-DKTatlas lh area parstriangularis	cortical area	Area of parstriangularis in the left hemisphere generated by parcellation of the white surface using DKT parcellation	-0.00688216	0.00812778	-0.846745	0.397	5756
26660	HippSubfield rh volume HATA	regional and tissue volume	Volume of HATA in the right hemisphere generated by subcortical volumetric sub-segmentation of the Hippocampal Subfields	0.00497542	0.00586827	0.847852	0.397	5756
27748	aparc-a2009s rh volume S-collat-transv-ant	regional and tissue volume	Volume of S-collat-transv-ant in the right hemisphere generated by parcellation of the white surface using Destrieux (a2009s) parcellation	0.00618043	0.00729517	0.847195	0.397	5756
27415	aparc-a2009s lh thickness G-front-inf-Orbital	cortical thickness	Mean thickness of G-front-inf-Orbital in the left hemisphere generated by parcellation of the white surface using Destrieux (a2009s) parcellation	0.00625923	0.00740323	0.845473	0.398	5756
26757	aparc-Desikan lh thickness caudalanteriorcingulate	cortical thickness	Mean thickness of caudalanteriorcingulate in the left hemisphere generated by parcellation of the white surface using Desikan-Killiany parcellation	0.00571454	0.006766	0.844597	0.398	5756
26920	aparc-Desikan rh volume frontalpole	regional and tissue volume	Volume of frontalpole in the right hemisphere generated by parcellation of the white surface using Desikan-Killiany parcellation	0.00692999	0.0082043	0.844678	0.398	5756
27725	aparc-a2009s rh volume G-parietal-sup	regional and tissue volume	Volume of G-parietal-sup in the right hemisphere generated by parcellation of the white surface using Destrieux (a2009s) parcellation	0.00587296	0.0069772	0.841736	0.4	5756
26929	aparc-pial lh area fusiform	cortical area	Area of fusiform in the left hemisphere generated by parcellation of the pial surface using Desikan-Killiany parcellation	-0.00672328	0.00803014	-0.837256	0.402	5756
25872	IDP T1 FAST ROIs L planum temporale	regional and tissue volume	Volume of grey matter in Left Planum Temporale	0.00530911	0.00634284	0.837024	0.403	5756
25844	IDP T1 FAST ROIs L cuneal cortex	regional and tissue volume	Volume of grey matter in Left Cuneal Cortex	0.00490737	0.00588406	0.834012	0.404	5756
27195	aparc-DKTatlas lh thickness precentral	cortical thickness	Mean thickness of precentral in the left hemisphere generated by parcellation of the white surface using DKT parcellation	0.0065803	0.00789977	0.832974	0.405	5756
27704	aparc-a2009s rh volume G+S-cingul-Ant	regional and tissue volume	Volume of G+S-cingul-Ant in the right hemisphere generated by parcellation of the white surface using Destrieux (a2009s) parcellation	-0.00684562	0.00821767	-0.833037	0.405	5756
25889	IDP T1 FAST ROIs R amygdala	regional and tissue volume	Volume of grey matter in Right Amygdala	-0.00572782	0.00688239	-0.832244	0.405	5756
27285	aparc-DKTatlas rh thickness pericalcarine	cortical thickness	Mean thickness of pericalcarine in the right hemisphere generated by parcellation of the white surface using DKT parcellation	0.00637013	0.00766959	0.83057	0.406	5756
27693	aparc-a2009s rh thickness S-precentral-sup-part	cortical thickness	Mean thickness of S-precentral-sup-part in the right hemisphere generated by parcellation of the white surface using Destrieux (a2009s) parcellation	0.00654962	0.0078992	0.82915	0.407	5756
27302	aparc-DKTatlas rh volume fusiform	regional and tissue volume	Volume of fusiform in the right hemisphere generated by parcellation of the white surface using DKT parcellation	0.00617587	0.00746574	0.827228	0.408	5756
27399	aparc-a2009s lh area S-subparietal	cortical area	Area of S-subparietal in the left hemisphere generated by parcellation of the white surface using Destrieux (a2009s) parcellation	-0.00728485	0.00881649	-0.826276	0.409	5756
27255	aparc-DKTatlas rh area postcentral	cortical area	Area of postcentral in the right hemisphere generated by parcellation of the white surface using DKT parcellation	-0.00723095	0.00876092	-0.825365	0.409	5756
26778	aparc-Desikan lh thickness precentral	cortical thickness	Mean thickness of precentral in the left hemisphere generated by parcellation of the white surface using Desikan-Killiany parcellation	0.00643693	0.00782027	0.823108	0.41	5756
26514	aseg global volume BrainSeg	regional and tissue volume	Volume of BrainSeg in the whole brain generated by subcortical volumetric segmentation (aseg)	0.0112682	0.013677	0.823883	0.41	5756
26740	aparc-Desikan lh area parstriangularis	cortical area	Area of parstriangularis in the left hemisphere generated by parcellation of the white surface using Desikan-Killiany parcellation	-0.0069557	0.00848149	-0.820103	0.412	5756
27240	aparc-DKTatlas rh area fusiform	cortical area	Area of fusiform in the right hemisphere generated by parcellation of the white surface using DKT parcellation	-0.00720259	0.00879936	-0.818536	0.413	5756
26876	aparc-Desikan rh thickness pericalcarine	cortical thickness	Mean thickness of pericalcarine in the right hemisphere generated by parcellation of the white surface using Desikan-Killiany parcellation	0.00629825	0.00769508	0.818477	0.413	5756
25025	IDP T1 FIRST brain stem+4th ventricle volume	regional and tissue volume	Volume of brain stem + 4th ventricle (from T1 brain image)	0.00600485	0.00732786	0.819456	0.413	5754
26769	aparc-Desikan lh thickness middletemporal	cortical thickness	Mean thickness of middletemporal in the left hemisphere generated by parcellation of the white surface using Desikan-Killiany parcellation	0.00621114	0.00761345	0.815811	0.415	5756
27495	aparc-a2009s lh volume G-occipital-middle	regional and tissue volume	Volume of G-occipital-middle in the left hemisphere generated by parcellation of the white surface using Destrieux (a2009s) parcellation	-0.00579738	0.0071063	-0.815809	0.415	5756
26614	AmygNuclei rh volume Central-nucleus	regional and tissue volume	Volume of Central-nucleus in the right hemisphere generated by subcortical volumetric sub-segmentation of the Amygdala Nuclei	0.00464709	0.00571912	0.812553	0.417	5756
25801	IDP T1 FAST ROIs R sup temp gyrus post	regional and tissue volume	Volume of grey matter in Right Superior Temporal Gyrus, posterior division	-0.00498017	0.00613694	-0.811507	0.417	5756
27712	aparc-a2009s rh volume G-front-inf-Triangul	regional and tissue volume	Volume of G-front-inf-Triangul in the right hemisphere generated by parcellation of the white surface using Destrieux (a2009s) parcellation	0.00561176	0.00694566	0.807952	0.419	5756
27351	aparc-a2009s lh area G-oc-temp-med-Parahip	cortical area	Area of G-oc-temp-med-Parahip in the left hemisphere generated by parcellation of the white surface using Destrieux (a2009s) parcellation	0.00650013	0.00805821	0.806647	0.42	5756
27288	aparc-DKTatlas rh thickness precentral	cortical thickness	Mean thickness of precentral in the right hemisphere generated by parcellation of the white surface using DKT parcellation	0.00632651	0.00784853	0.806076	0.42	5756
27486	aparc-a2009s lh volume G-cingul-Post-ventral	regional and tissue volume	Volume of G-cingul-Post-ventral in the left hemisphere generated by parcellation of the white surface using Destrieux (a2009s) parcellation	0.00677819	0.00839951	0.806974	0.42	5756
27477	aparc-a2009s lh volume G+S-frontomargin	regional and tissue volume	Volume of G+S-frontomargin in the left hemisphere generated by parcellation of the white surface using Destrieux (a2009s) parcellation	0.00634098	0.0078698	0.805735	0.42	5756
27505	aparc-a2009s lh volume G-precentral	regional and tissue volume	Volume of G-precentral in the left hemisphere generated by parcellation of the white surface using Destrieux (a2009s) parcellation	-0.00603718	0.00749668	-0.805314	0.421	5756
27758	aparc-a2009s rh volume S-oc-temp-lat	regional and tissue volume	Volume of S-oc-temp-lat in the right hemisphere generated by parcellation of the white surface using Destrieux (a2009s) parcellation	0.00626148	0.00778003	0.804815	0.421	5756
27650	aparc-a2009s rh thickness G-pariet-inf-Supramar	cortical thickness	Mean thickness of G-pariet-inf-Supramar in the right hemisphere generated by parcellation of the white surface using Destrieux (a2009s) parcellation	0.00651029	0.0081055	0.803194	0.422	5756
27180	aparc-DKTatlas lh thickness inferiortemporal	cortical thickness	Mean thickness of inferiortemporal in the left hemisphere generated by parcellation of the white surface using DKT parcellation	0.00629104	0.00789192	0.79715	0.425	5756
27474	aparc-a2009s lh thickness S-temporal-inf	cortical thickness	Mean thickness of S-temporal-inf in the left hemisphere generated by parcellation of the white surface using Destrieux (a2009s) parcellation	-0.00612855	0.00768857	-0.797098	0.425	5756
27584	aparc-a2009s rh area G-temp-sup-Lateral	cortical area	Area of G-temp-sup-Lateral in the right hemisphere generated by parcellation of the white surface using Destrieux (a2009s) parcellation	-0.00744015	0.00934755	-0.795947	0.426	5756
26848	aparc-Desikan rh area rostralmiddlefrontal	cortical area	Area of rostralmiddlefrontal in the right hemisphere generated by parcellation of the white surface using Desikan-Killiany parcellation	-0.00684093	0.00859662	-0.79577	0.426	5756
26819	aparc-Desikan lh volume frontalpole	regional and tissue volume	Volume of frontalpole in the left hemisphere generated by parcellation of the white surface using Desikan-Killiany parcellation	0.006562	0.00828037	0.792476	0.428	5756
25826	IDP T1 FAST ROIs L latocc cortex inf	regional and tissue volume	Volume of grey matter in Left Lateral Occipital Cortex, inferior division	0.00469642	0.00595182	0.789074	0.43	5756
26804	aparc-Desikan lh volume paracentral	regional and tissue volume	Volume of paracentral in the left hemisphere generated by parcellation of the white surface using Desikan-Killiany parcellation	0.00601496	0.00762907	0.788427	0.43	5756
27386	aparc-a2009s lh area S-oc-sup+transversal	cortical area	Area of S-oc-sup+transversal in the left hemisphere generated by parcellation of the white surface using Destrieux (a2009s) parcellation	-0.00661093	0.00842083	-0.785068	0.432	5756
26745	aparc-Desikan lh area precuneus	cortical area	Area of precuneus in the left hemisphere generated by parcellation of the white surface using Desikan-Killiany parcellation	-0.00666964	0.00853403	-0.781535	0.435	5756
25890	IDP T1 FAST ROIs L ventral striatum	regional and tissue volume	Volume of grey matter in Left Ventral Striatum	0.00489964	0.00629455	0.778393	0.436	5756
26918	aparc-Desikan rh volume superiortemporal	regional and tissue volume	Volume of superiortemporal in the right hemisphere generated by parcellation of the white surface using Desikan-Killiany parcellation	0.00586103	0.0075513	0.776162	0.438	5756
27173	aparc-DKTatlas lh area insula	cortical area	Area of insula in the left hemisphere generated by parcellation of the white surface using DKT parcellation	-0.00794656	0.0102649	-0.774147	0.439	5756
26729	aparc-Desikan lh area inferiortemporal	cortical area	Area of inferiortemporal in the left hemisphere generated by parcellation of the white surface using Desikan-Killiany parcellation	-0.00658408	0.00851924	-0.772847	0.44	5756
26537	aseg global volume-ratio MaskVol-to-eTIV	regional and tissue volume	Volume-ratio of MaskVol-to-eTIV in the whole brain generated by subcortical volumetric segmentation (aseg)	0.0046797	0.00610118	0.767016	0.443	5756
26987	aparc-pial rh area frontalpole	cortical area	Area of frontalpole in the right hemisphere generated by parcellation of the pial surface using Desikan-Killiany parcellation	0.00724319	0.00947114	0.764764	0.444	5756
26704	ThalamNuclei rh volume VM	regional and tissue volume	Volume of VM in the right hemisphere generated by subcortical volumetric sub-segmentation of the Thalamic Nuclei	0.00528828	0.00690082	0.766326	0.444	5756
27186	aparc-DKTatlas lh thickness middletemporal	cortical thickness	Mean thickness of middletemporal in the left hemisphere generated by parcellation of the white surface using DKT parcellation	0.00592865	0.0077747	0.762557	0.446	5756
26563	aseg lh volume Amygdala	regional and tissue volume	Volume of Amygdala in the left hemisphere generated by subcortical volumetric segmentation (aseg)	-0.00549612	0.00720713	-0.762594	0.446	5756
26922	aparc-Desikan rh volume insula	regional and tissue volume	Volume of insula in the right hemisphere generated by parcellation of the white surface using Desikan-Killiany parcellation	-0.00618508	0.00812739	-0.761017	0.447	5756
25831	IDP T1 FAST ROIs R front med cortex	regional and tissue volume	Volume of grey matter in Right Frontal Medial Cortex	-0.00438787	0.00579445	-0.757254	0.449	5756
27149	aparc-DKTatlas lh area inferiortemporal	cortical area	Area of inferiortemporal in the left hemisphere generated by parcellation of the white surface using DKT parcellation	-0.0065315	0.00863906	-0.756042	0.45	5756
27769	aparc-a2009s rh volume S-subparietal	regional and tissue volume	Volume of S-subparietal in the right hemisphere generated by parcellation of the white surface using Destrieux (a2009s) parcellation	0.00570767	0.00754785	0.756198	0.45	5756
26749	aparc-Desikan lh area superiorparietal	cortical area	Area of superiorparietal in the left hemisphere generated by parcellation of the white surface using Desikan-Killiany parcellation	0.0057916	0.00769406	0.752737	0.452	5756
27683	aparc-a2009s rh thickness S-occipital-ant	cortical thickness	Mean thickness of S-occipital-ant in the right hemisphere generated by parcellation of the white surface using Destrieux (a2009s) parcellation	0.00565463	0.00752593	0.751352	0.452	5756
25908	IDP T1 FAST ROIs R cerebellum VIIb	regional and tissue volume	Volume of grey matter in Right VIIb Cerebellum	0.00436142	0.00580477	0.751351	0.452	5756
27070	BA-exvivo lh area MT	cortical area	Area of MT in the left hemisphere generated by parcellation of the white surface using BA_exvivo parcellation	-0.00641093	0.0085692	-0.748136	0.454	5756
26868	aparc-Desikan rh thickness lingual	cortical thickness	Mean thickness of lingual in the right hemisphere generated by parcellation of the white surface using Desikan-Killiany parcellation	0.00583466	0.00782491	0.745651	0.456	5756
27649	aparc-a2009s rh thickness G-pariet-inf-Angular	cortical thickness	Mean thickness of G-pariet-inf-Angular in the right hemisphere generated by parcellation of the white surface using Destrieux (a2009s) parcellation	0.00600511	0.00805604	0.745417	0.456	5756
26890	aparc-Desikan rh volume bankssts	regional and tissue volume	Volume of bankssts in the right hemisphere generated by parcellation of the white surface using Desikan-Killiany parcellation	-0.00559128	0.00749947	-0.745557	0.456	5756
27277	aparc-DKTatlas rh thickness lingual	cortical thickness	Mean thickness of lingual in the right hemisphere generated by parcellation of the white surface using DKT parcellation	0.00587639	0.00789868	0.743971	0.457	5756
27482	aparc-a2009s lh volume G+S-cingul-Ant	regional and tissue volume	Volume of G+S-cingul-Ant in the left hemisphere generated by parcellation of the white surface using Destrieux (a2009s) parcellation	-0.00607627	0.00816033	-0.744611	0.457	5756
26822	aparc-Desikan rh area TotalSurface	cortical area	Area of TotalSurface in the right hemisphere generated by parcellation of the white surface using Desikan-Killiany parcellation	-0.00773838	0.0104275	-0.742111	0.458	5756
25859	IDP T1 FAST ROIs R temp occ fusif cortex	regional and tissue volume	Volume of grey matter in Right Temporal Occipital Fusiform Cortex	0.00461804	0.00623761	0.740353	0.459	5756
25915	IDP T1 FAST ROIs L cerebellum IX	regional and tissue volume	Volume of grey matter in Left IX Cerebellum	0.00412242	0.00558325	0.738355	0.46	5756
27541	aparc-a2009s lh volume S-parieto-occipital	regional and tissue volume	Volume of S-parieto-occipital in the left hemisphere generated by parcellation of the white surface using Destrieux (a2009s) parcellation	0.00528493	0.00716484	0.73762	0.461	5756
27231	aparc-DKTatlas lh volume superiorparietal	regional and tissue volume	Volume of superiorparietal in the left hemisphere generated by parcellation of the white surface using DKT parcellation	0.00505093	0.00685614	0.736701	0.461	5756
27325	aparc-DKTatlas rh volume superiortemporal	regional and tissue volume	Volume of superiortemporal in the right hemisphere generated by parcellation of the white surface using DKT parcellation	0.00562593	0.00764223	0.736163	0.462	5756
26879	aparc-Desikan rh thickness precentral	cortical thickness	Mean thickness of precentral in the right hemisphere generated by parcellation of the white surface using Desikan-Killiany parcellation	0.00574913	0.00784941	0.732428	0.464	5756
27715	aparc-a2009s rh volume G-Ins-lg+S-cent-ins	regional and tissue volume	Volume of G-Ins-lg+S-cent-ins in the right hemisphere generated by parcellation of the white surface using Destrieux (a2009s) parcellation	-0.00595167	0.00813112	-0.731962	0.464	5756
27104	BA-exvivo rh area BA3b	cortical area	Area of BA3b in the right hemisphere generated by parcellation of the white surface using BA_exvivo parcellation	-0.00738951	0.0101026	-0.731448	0.465	5756
27261	aparc-DKTatlas rh area superiorfrontal	cortical area	Area of superiorfrontal in the right hemisphere generated by parcellation of the white surface using DKT parcellation	-0.00673043	0.00921964	-0.73001	0.465	5756
26650	HippSubfield rh volume parasubiculum	regional and tissue volume	Volume of parasubiculum in the right hemisphere generated by subcortical volumetric sub-segmentation of the Hippocampal Subfields	-0.00413021	0.00566321	-0.729306	0.466	5756
26662	HippSubfield rh volume Whole-hippocampal-head	regional and tissue volume	Volume of Whole-hippocampal-head in the right hemisphere generated by subcortical volumetric sub-segmentation of the Hippocampal Subfields	-0.0050183	0.00688614	-0.728754	0.466	5756
27543	aparc-a2009s lh volume S-postcentral	regional and tissue volume	Volume of S-postcentral in the left hemisphere generated by parcellation of the white surface using Destrieux (a2009s) parcellation	0.00537724	0.00738112	0.728512	0.466	5756
27552	aparc-a2009s rh area G+S-occipital-inf	cortical area	Area of G+S-occipital-inf in the right hemisphere generated by parcellation of the white surface using Destrieux (a2009s) parcellation	0.00615683	0.00846366	0.727443	0.467	5756
27332	aparc-a2009s lh area G+S-subcentral	cortical area	Area of G+S-subcentral in the left hemisphere generated by parcellation of the white surface using Destrieux (a2009s) parcellation	-0.0068587	0.00942954	-0.727363	0.467	5756
27148	aparc-DKTatlas lh area inferiorparietal	cortical area	Area of inferiorparietal in the left hemisphere generated by parcellation of the white surface using DKT parcellation	-0.00562797	0.00774417	-0.726737	0.467	5756
25886	IDP T1 FAST ROIs L hippocampus	regional and tissue volume	Volume of grey matter in Left Hippocampus	-0.00491846	0.00675428	-0.7282	0.467	5756
27321	aparc-DKTatlas rh volume rostralanteriorcingulate	regional and tissue volume	Volume of rostralanteriorcingulate in the right hemisphere generated by parcellation of the white surface using DKT parcellation	0.00532065	0.00731821	0.727042	0.467	5756
27737	aparc-a2009s rh volume Lat-Fis-ant-Horizont	regional and tissue volume	Volume of Lat-Fis-ant-Horizont in the right hemisphere generated by parcellation of the white surface using Destrieux (a2009s) parcellation	0.00549541	0.00756849	0.72609	0.468	5756
25835	IDP T1 FAST ROIs R subcallosal cortex	regional and tissue volume	Volume of grey matter in Right Subcallosal Cortex	-0.00522442	0.00721851	-0.723753	0.469	5756
26700	ThalamNuclei rh volume MDl	regional and tissue volume	Volume of MDl in the right hemisphere generated by subcortical volumetric sub-segmentation of the Thalamic Nuclei	0.00460374	0.00636728	0.723032	0.47	5756
27590	aparc-a2009s rh area Lat-Fis-ant-Vertical	cortical area	Area of Lat-Fis-ant-Vertical in the right hemisphere generated by parcellation of the white surface using Destrieux (a2009s) parcellation	-0.00666815	0.00924013	-0.721651	0.471	5756
27688	aparc-a2009s rh thickness S-orbital-H-Shaped	cortical thickness	Mean thickness of S-orbital-H-Shaped in the right hemisphere generated by parcellation of the white surface using Destrieux (a2009s) parcellation	0.00557259	0.00774817	0.719213	0.472	5756
27589	aparc-a2009s rh area Lat-Fis-ant-Horizont	cortical area	Area of Lat-Fis-ant-Horizont in the right hemisphere generated by parcellation of the white surface using Destrieux (a2009s) parcellation	-0.00670948	0.00936091	-0.716755	0.474	5756
26751	aparc-Desikan lh area supramarginal	cortical area	Area of supramarginal in the left hemisphere generated by parcellation of the white surface using Desikan-Killiany parcellation	0.00574458	0.00802647	0.715704	0.474	5756
26807	aparc-Desikan lh volume parstriangularis	regional and tissue volume	Volume of parstriangularis in the left hemisphere generated by parcellation of the white surface using Desikan-Killiany parcellation	0.00520565	0.00726865	0.716178	0.474	5756
26829	aparc-Desikan rh area inferiorparietal	cortical area	Area of inferiorparietal in the right hemisphere generated by parcellation of the white surface using Desikan-Killiany parcellation	0.00554481	0.00778702	0.712058	0.476	5756
25892	IDP T1 FAST ROIs brain stem	regional and tissue volume	Volume of grey matter in Brain-Stem	0.00447823	0.00628697	0.712304	0.476	5756
26947	aparc-pial lh area precuneus	cortical area	Area of precuneus in the left hemisphere generated by parcellation of the pial surface using Desikan-Killiany parcellation	-0.00587237	0.008265	-0.71051	0.477	5756
25816	IDP T1 FAST ROIs L sup parietal lobule	regional and tissue volume	Volume of grey matter in Left Superior Parietal Lobule	0.00409862	0.00577	0.710333	0.478	5756
27370	aparc-a2009s lh area Pole-occipital	cortical area	Area of Pole-occipital in the left hemisphere generated by parcellation of the white surface using Destrieux (a2009s) parcellation	0.00609433	0.00861602	0.707326	0.479	5756
26708	ThalamNuclei rh volume Pc	regional and tissue volume	Volume of Pc in the right hemisphere generated by subcortical volumetric sub-segmentation of the Thalamic Nuclei	0.00414038	0.00585012	0.707743	0.479	5756
25822	IDP T1 FAST ROIs L angular gyrus	regional and tissue volume	Volume of grey matter in Left Angular Gyrus	-0.00403925	0.00571752	-0.70647	0.48	5756
25877	IDP T1 FAST ROIs R occ pole	regional and tissue volume	Volume of grey matter in Right Occipital Pole	0.00442801	0.00627303	0.705881	0.48	5756
27119	BA-exvivo rh thickness BA4a	cortical thickness	Mean thickness of BA4a in the right hemisphere generated by parcellation of the white surface using BA_exvivo parcellation	-0.00521895	0.00740263	-0.705012	0.481	5756
27614	aparc-a2009s rh area S-orbital-H-Shaped	cortical area	Area of S-orbital-H-Shaped in the right hemisphere generated by parcellation of the white surface using Destrieux (a2009s) parcellation	-0.00683727	0.00972011	-0.703414	0.482	5756
27466	aparc-a2009s lh thickness S-orbital-H-Shaped	cortical thickness	Mean thickness of S-orbital-H-Shaped in the left hemisphere generated by parcellation of the white surface using Destrieux (a2009s) parcellation	0.0053157	0.00757682	0.701574	0.483	5756
27094	BA-exvivo lh volume BA44	regional and tissue volume	Volume of BA44 in the left hemisphere generated by parcellation of the white surface using BA_exvivo parcellation	-0.00531805	0.00759891	-0.699843	0.484	5756
26895	aparc-Desikan rh volume fusiform	regional and tissue volume	Volume of fusiform in the right hemisphere generated by parcellation of the white surface using Desikan-Killiany parcellation	0.00528338	0.00755104	0.699689	0.484	5756
27549	aparc-a2009s lh volume S-temporal-sup	regional and tissue volume	Volume of S-temporal-sup in the left hemisphere generated by parcellation of the white surface using Destrieux (a2009s) parcellation	-0.00509247	0.00729823	-0.697768	0.485	5756
27223	aparc-DKTatlas lh volume pericalcarine	regional and tissue volume	Volume of pericalcarine in the left hemisphere generated by parcellation of the white surface using DKT parcellation	0.00483246	0.00693344	0.696978	0.486	5756
27404	aparc-a2009s lh thickness G+S-occipital-inf	cortical thickness	Mean thickness of G+S-occipital-inf in the left hemisphere generated by parcellation of the white surface using Destrieux (a2009s) parcellation	0.00525	0.00754858	0.695495	0.487	5756
26528	aseg global volume WM-hypointensities	regional and tissue volume	Volume of WM-hypointensities in the whole brain generated by subcortical volumetric segmentation (aseg)	0.00468905	0.00674005	0.695699	0.487	5756
27194	aparc-DKTatlas lh thickness posteriorcingulate	cortical thickness	Mean thickness of posteriorcingulate in the left hemisphere generated by parcellation of the white surface using DKT parcellation	0.00534224	0.00769523	0.694227	0.488	5756
25811	IDP T1 FAST ROIs R inf temp gyrus post	regional and tissue volume	Volume of grey matter in Right Inferior Temporal Gyrus, posterior division	0.00417474	0.00604566	0.690534	0.49	5756
27598	aparc-a2009s rh area S-circular-insula-inf	cortical area	Area of S-circular-insula-inf in the right hemisphere generated by parcellation of the white surface using Destrieux (a2009s) parcellation	-0.00680752	0.00990927	-0.686985	0.492	5756
27670	aparc-a2009s rh thickness S-cingul-Marginalis	cortical thickness	Mean thickness of S-cingul-Marginalis in the right hemisphere generated by parcellation of the white surface using Destrieux (a2009s) parcellation	0.00538209	0.00784239	0.686281	0.493	5756
26584	aseg rh volume CerebralWhiteMatter	regional and tissue volume	Volume of CerebralWhiteMatter in the right hemisphere generated by subcortical volumetric segmentation (aseg)	0.007083	0.0103587	0.683775	0.494	5756
27593	aparc-a2009s rh area Pole-temporal	cortical area	Area of Pole-temporal in the right hemisphere generated by parcellation of the white surface using Destrieux (a2009s) parcellation	-0.0064949	0.00954137	-0.68071	0.496	5756
27079	BA-exvivo lh thickness BA6	cortical thickness	Mean thickness of BA6 in the left hemisphere generated by parcellation of the white surface using BA_exvivo parcellation	0.00553186	0.008146	0.679089	0.497	5756
27204	aparc-DKTatlas lh thickness insula	cortical thickness	Mean thickness of insula in the left hemisphere generated by parcellation of the white surface using DKT parcellation	0.00528232	0.00778705	0.678347	0.498	5756
27449	aparc-a2009s lh thickness S-circular-insula-ant	cortical thickness	Mean thickness of S-circular-insula-ant in the left hemisphere generated by parcellation of the white surface using Destrieux (a2009s) parcellation	0.00500289	0.00738151	0.677759	0.498	5756
27432	aparc-a2009s lh thickness G-precuneus	cortical thickness	Mean thickness of G-precuneus in the left hemisphere generated by parcellation of the white surface using Destrieux (a2009s) parcellation	0.00522189	0.00772409	0.676052	0.499	5756
25906	IDP T1 FAST ROIs L cerebellum VIIb	regional and tissue volume	Volume of grey matter in Left VIIb Cerebellum	0.00392019	0.00579634	0.676321	0.499	5756
27447	aparc-a2009s lh thickness S-central	cortical thickness	Mean thickness of S-central in the left hemisphere generated by parcellation of the white surface using Destrieux (a2009s) parcellation	0.00508724	0.00755621	0.673253	0.501	5756
27116	BA-exvivo rh thickness BA2	cortical thickness	Mean thickness of BA2 in the right hemisphere generated by parcellation of the white surface using BA_exvivo parcellation	0.00529046	0.00786962	0.672264	0.501	5756
26668	ThalamNuclei lh volume L-Sg	regional and tissue volume	Volume of L-Sg in the left hemisphere generated by subcortical volumetric sub-segmentation of the Thalamic Nuclei	-0.00397832	0.00590973	-0.673182	0.501	5756
26520	aseg global volume SupraTentorialNotVent	regional and tissue volume	Volume of SupraTentorialNotVent in the whole brain generated by subcortical volumetric segmentation (aseg)	0.00832107	0.0123648	0.672962	0.501	5756
26561	aseg lh volume Pallidum	regional and tissue volume	Volume of Pallidum in the left hemisphere generated by subcortical volumetric segmentation (aseg)	-0.00493748	0.00734294	-0.672411	0.501	5756
27602	aparc-a2009s rh area S-front-inf	cortical area	Area of S-front-inf in the right hemisphere generated by parcellation of the white surface using Destrieux (a2009s) parcellation	-0.00560872	0.00835303	-0.671459	0.502	5756
26951	aparc-pial lh area superiorparietal	cortical area	Area of superiorparietal in the left hemisphere generated by parcellation of the pial surface using Desikan-Killiany parcellation	0.00501383	0.00747352	0.670879	0.502	5756
26694	ThalamNuclei rh volume CM	regional and tissue volume	Volume of CM in the right hemisphere generated by subcortical volumetric sub-segmentation of the Thalamic Nuclei	0.004713	0.00701566	0.671783	0.502	5756
27502	aparc-a2009s lh volume G-pariet-inf-Supramar	regional and tissue volume	Volume of G-pariet-inf-Supramar in the left hemisphere generated by parcellation of the white surface using Destrieux (a2009s) parcellation	0.00486515	0.00724535	0.671486	0.502	5756
27249	aparc-DKTatlas rh area parahippocampal	cortical area	Area of parahippocampal in the right hemisphere generated by parcellation of the white surface using DKT parcellation	0.00662226	0.00989095	0.669527	0.503	5756
27344	aparc-a2009s lh area G-front-sup	cortical area	Area of G-front-sup in the left hemisphere generated by parcellation of the white surface using Destrieux (a2009s) parcellation	-0.00589114	0.00880027	-0.669427	0.503	5756
27484	aparc-a2009s lh volume G+S-cingul-Mid-Post	regional and tissue volume	Volume of G+S-cingul-Mid-Post in the left hemisphere generated by parcellation of the white surface using Destrieux (a2009s) parcellation	0.00511165	0.00763473	0.669527	0.503	5756
27603	aparc-a2009s rh area S-front-middle	cortical area	Area of S-front-middle in the right hemisphere generated by parcellation of the white surface using Destrieux (a2009s) parcellation	-0.00561317	0.00840576	-0.667776	0.504	5756
25797	IDP T1 FAST ROIs R temporal pole	regional and tissue volume	Volume of grey matter in Right Temporal Pole	0.00429928	0.00642632	0.669012	0.504	5756
27193	aparc-DKTatlas lh thickness postcentral	cortical thickness	Mean thickness of postcentral in the left hemisphere generated by parcellation of the white surface using DKT parcellation	0.00539022	0.00808652	0.666569	0.505	5756
27171	aparc-DKTatlas lh area supramarginal	cortical area	Area of supramarginal in the left hemisphere generated by parcellation of the white surface using DKT parcellation	0.0054067	0.00812642	0.665323	0.506	5756
27699	aparc-a2009s rh volume G+S-frontomargin	regional and tissue volume	Volume of G+S-frontomargin in the right hemisphere generated by parcellation of the white surface using Destrieux (a2009s) parcellation	0.00519905	0.00781343	0.665399	0.506	5756
26849	aparc-Desikan rh area superiorfrontal	cortical area	Area of superiorfrontal in the right hemisphere generated by parcellation of the white surface using Desikan-Killiany parcellation	-0.00588732	0.00898183	-0.655471	0.512	5756
26599	aseg rh number HolesBeforeFixing	regional and tissue volume	Number of HolesBeforeFixing in the right hemisphere generated by subcortical volumetric segmentation (aseg)	0.00663296	0.010164	0.652592	0.514	5756
27125	BA-exvivo rh thickness V2	cortical thickness	Mean thickness of V2 in the right hemisphere generated by parcellation of the white surface using BA_exvivo parcellation	0.00520274	0.0080153	0.649101	0.516	5756
26776	aparc-Desikan lh thickness postcentral	cortical thickness	Mean thickness of postcentral in the left hemisphere generated by parcellation of the white surface using Desikan-Killiany parcellation	0.00519687	0.00800745	0.649004	0.516	5756
27503	aparc-a2009s lh volume G-parietal-sup	regional and tissue volume	Volume of G-parietal-sup in the left hemisphere generated by parcellation of the white surface using Destrieux (a2009s) parcellation	0.00449322	0.00692139	0.649179	0.516	5756
27604	aparc-a2009s rh area S-front-sup	cortical area	Area of S-front-sup in the right hemisphere generated by parcellation of the white surface using Destrieux (a2009s) parcellation	-0.00551658	0.00851736	-0.647687	0.517	5756
27520	aparc-a2009s lh volume S-calcarine	regional and tissue volume	Volume of S-calcarine in the left hemisphere generated by parcellation of the white surface using Destrieux (a2009s) parcellation	0.00440181	0.0067987	0.647448	0.517	5756
27430	aparc-a2009s lh thickness G-postcentral	cortical thickness	Mean thickness of G-postcentral in the left hemisphere generated by parcellation of the white surface using Destrieux (a2009s) parcellation	0.00496465	0.00767483	0.646874	0.518	5756
27736	aparc-a2009s rh volume G-temporal-middle	regional and tissue volume	Volume of G-temporal-middle in the right hemisphere generated by parcellation of the white surface using Destrieux (a2009s) parcellation	0.00501039	0.0077626	0.645453	0.519	5756
27347	aparc-a2009s lh area G-occipital-middle	cortical area	Area of G-occipital-middle in the left hemisphere generated by parcellation of the white surface using Destrieux (a2009s) parcellation	-0.00533656	0.00829424	-0.643406	0.52	5756
25829	IDP T1 FAST ROIs R intracalc cortex	regional and tissue volume	Volume of grey matter in Right Intracalcarine Cortex	0.0037448	0.0058191	0.643536	0.52	5756
26602	AmygNuclei lh volume Accessory-Basal-nucleus	regional and tissue volume	Volume of Accessory-Basal-nucleus in the left hemisphere generated by subcortical volumetric sub-segmentation of the Amygdala Nuclei	-0.00425117	0.0066199	-0.642181	0.521	5756
26974	aparc-pial rh area parsorbitalis	cortical area	Area of parsorbitalis in the right hemisphere generated by parcellation of the pial surface using Desikan-Killiany parcellation	-0.00582696	0.00909033	-0.641006	0.522	5756
27746	aparc-a2009s rh volume S-circular-insula-inf	regional and tissue volume	Volume of S-circular-insula-inf in the right hemisphere generated by parcellation of the white surface using Destrieux (a2009s) parcellation	0.00516402	0.00808975	0.638341	0.523	5756
27192	aparc-DKTatlas lh thickness pericalcarine	cortical thickness	Mean thickness of pericalcarine in the left hemisphere generated by parcellation of the white surface using DKT parcellation	-0.00494636	0.00776341	-0.637138	0.524	5756
25879	IDP T1 FAST ROIs R thalamus	regional and tissue volume	Volume of grey matter in Right Thalamus	0.00392645	0.00615683	0.637739	0.524	5756
27516	aparc-a2009s lh volume Lat-Fis-ant-Vertical	regional and tissue volume	Volume of Lat-Fis-ant-Vertical in the left hemisphere generated by parcellation of the white surface using Destrieux (a2009s) parcellation	0.00532022	0.00836846	0.635747	0.525	5756
25800	IDP T1 FAST ROIs L sup temp gyrus post	regional and tissue volume	Volume of grey matter in Left Superior Temporal Gyrus, posterior division	-0.00381932	0.00601295	-0.635183	0.525	5756
27610	aparc-a2009s rh area S-oc-temp-lat	cortical area	Area of S-oc-temp-lat in the right hemisphere generated by parcellation of the white surface using Destrieux (a2009s) parcellation	0.00541372	0.00852749	0.634854	0.526	5756
26939	aparc-pial lh area paracentral	cortical area	Area of paracentral in the left hemisphere generated by parcellation of the pial surface using Desikan-Killiany parcellation	0.00564189	0.00890525	0.633547	0.526	5756
26976	aparc-pial rh area pericalcarine	cortical area	Area of pericalcarine in the right hemisphere generated by parcellation of the pial surface using Desikan-Killiany parcellation	-0.00482491	0.00763501	-0.631945	0.527	5756
27646	aparc-a2009s rh thickness G-oc-temp-med-Lingual	cortical thickness	Mean thickness of G-oc-temp-med-Lingual in the right hemisphere generated by parcellation of the white surface using Destrieux (a2009s) parcellation	0.00490364	0.00774245	0.633345	0.527	5756
27731	aparc-a2009s rh volume G-temp-sup-G-T-transv	regional and tissue volume	Volume of G-temp-sup-G-T-transv in the right hemisphere generated by parcellation of the white surface using Destrieux (a2009s) parcellation	0.00502263	0.00793731	0.632787	0.527	5756
27581	aparc-a2009s rh area G-rectus	cortical area	Area of G-rectus in the right hemisphere generated by parcellation of the white surface using Destrieux (a2009s) parcellation	-0.00672468	0.0106721	-0.630117	0.529	5756
26954	aparc-pial lh area frontalpole	cortical area	Area of frontalpole in the left hemisphere generated by parcellation of the pial surface using Desikan-Killiany parcellation	0.00621638	0.00990897	0.627348	0.53	5756
26594	aseg rh volume Amygdala	regional and tissue volume	Volume of Amygdala in the right hemisphere generated by subcortical volumetric segmentation (aseg)	-0.00474122	0.00755185	-0.627822	0.53	5756
27739	aparc-a2009s rh volume Lat-Fis-post	regional and tissue volume	Volume of Lat-Fis-post in the right hemisphere generated by parcellation of the white surface using Destrieux (a2009s) parcellation	0.00516488	0.00823119	0.627477	0.53	5756
26566	aseg lh volume vessel	regional and tissue volume	Volume of vessel in the left hemisphere generated by subcortical volumetric segmentation (aseg)	0.00365792	0.00583291	0.627118	0.531	5756
25802	IDP T1 FAST ROIs L mid temp gyrus ant	regional and tissue volume	Volume of grey matter in Left Middle Temporal Gyrus, anterior division	-0.00379817	0.00607177	-0.625546	0.532	5756
27702	aparc-a2009s rh volume G+S-subcentral	regional and tissue volume	Volume of G+S-subcentral in the right hemisphere generated by parcellation of the white surface using Destrieux (a2009s) parcellation	-0.00497076	0.00797204	-0.623524	0.533	5756
27453	aparc-a2009s lh thickness S-collat-transv-post	cortical thickness	Mean thickness of S-collat-transv-post in the left hemisphere generated by parcellation of the white surface using Destrieux (a2009s) parcellation	0.00470283	0.00756933	0.621301	0.534	5756
26737	aparc-Desikan lh area paracentral	cortical area	Area of paracentral in the left hemisphere generated by parcellation of the white surface using Desikan-Killiany parcellation	0.00568317	0.00914896	0.621182	0.535	5756
27701	aparc-a2009s rh volume G+S-paracentral	regional and tissue volume	Volume of G+S-paracentral in the right hemisphere generated by parcellation of the white surface using Destrieux (a2009s) parcellation	0.00448834	0.00723862	0.620054	0.535	5756
27483	aparc-a2009s lh volume G+S-cingul-Mid-Ant	regional and tissue volume	Volume of G+S-cingul-Mid-Ant in the left hemisphere generated by parcellation of the white surface using Destrieux (a2009s) parcellation	0.00451642	0.0072918	0.619384	0.536	5756
26765	aparc-Desikan lh thickness lateraloccipital	cortical thickness	Mean thickness of lateraloccipital in the left hemisphere generated by parcellation of the white surface using Desikan-Killiany parcellation	-0.00496355	0.00804541	-0.616942	0.537	5756
27674	aparc-a2009s rh thickness S-collat-transv-ant	cortical thickness	Mean thickness of S-collat-transv-ant in the right hemisphere generated by parcellation of the white surface using Destrieux (a2009s) parcellation	0.00480467	0.00782141	0.614297	0.539	5756
26697	ThalamNuclei rh volume MDm	regional and tissue volume	Volume of MDm in the right hemisphere generated by subcortical volumetric sub-segmentation of the Thalamic Nuclei	0.00377394	0.00614218	0.61443	0.539	5756
27719	aparc-a2009s rh volume G-oc-temp-lat-fusifor	regional and tissue volume	Volume of G-oc-temp-lat-fusifor in the right hemisphere generated by parcellation of the white surface using Destrieux (a2009s) parcellation	0.00427669	0.00697596	0.613062	0.54	5756
27537	aparc-a2009s lh volume S-oc-temp-med+Lingual	regional and tissue volume	Volume of S-oc-temp-med+Lingual in the left hemisphere generated by parcellation of the white surface using Destrieux (a2009s) parcellation	0.00470789	0.00770225	0.611235	0.541	5756
27260	aparc-DKTatlas rh area rostralmiddlefrontal	cortical area	Area of rostralmiddlefrontal in the right hemisphere generated by parcellation of the white surface using DKT parcellation	-0.00513683	0.00845992	-0.607196	0.544	5756
27608	aparc-a2009s rh area S-oc-sup+transversal	cortical area	Area of S-oc-sup+transversal in the right hemisphere generated by parcellation of the white surface using Destrieux (a2009s) parcellation	-0.00496306	0.0081946	-0.60565	0.545	5756
26808	aparc-Desikan lh volume pericalcarine	regional and tissue volume	Volume of pericalcarine in the left hemisphere generated by parcellation of the white surface using Desikan-Killiany parcellation	0.00418808	0.00695254	0.602382	0.547	5756
26900	aparc-Desikan rh volume lateralorbitofrontal	regional and tissue volume	Volume of lateralorbitofrontal in the right hemisphere generated by parcellation of the white surface using Desikan-Killiany parcellation	0.00485433	0.00806961	0.601557	0.547	5756
26860	aparc-Desikan rh thickness cuneus	cortical thickness	Mean thickness of cuneus in the right hemisphere generated by parcellation of the white surface using Desikan-Killiany parcellation	0.00469365	0.0078188	0.600304	0.548	5756
27157	aparc-DKTatlas lh area paracentral	cortical area	Area of paracentral in the left hemisphere generated by parcellation of the white surface using DKT parcellation	0.0054915	0.00918098	0.598139	0.55	5756
26980	aparc-pial rh area precuneus	cortical area	Area of precuneus in the right hemisphere generated by parcellation of the pial surface using Desikan-Killiany parcellation	0.00523618	0.00875518	0.598066	0.55	5756
26908	aparc-Desikan rh volume parstriangularis	regional and tissue volume	Volume of parstriangularis in the right hemisphere generated by parcellation of the white surface using Desikan-Killiany parcellation	0.00427869	0.00715493	0.598006	0.55	5756
26775	aparc-Desikan lh thickness pericalcarine	cortical thickness	Mean thickness of pericalcarine in the left hemisphere generated by parcellation of the white surface using Desikan-Killiany parcellation	-0.00461273	0.00772781	-0.5969	0.551	5756
26515	aseg global volume BrainSegNotVent	regional and tissue volume	Volume of BrainSegNotVent in the whole brain generated by subcortical volumetric segmentation (aseg)	0.00753489	0.012625	0.596823	0.551	5756
27096	BA-exvivo lh volume V1	regional and tissue volume	Volume of V1 in the left hemisphere generated by parcellation of the white surface using BA_exvivo parcellation	0.00405815	0.00682404	0.594685	0.552	5756
26595	aseg rh volume Accumbens-area	regional and tissue volume	Volume of Accumbens-area in the right hemisphere generated by subcortical volumetric segmentation (aseg)	-0.00428207	0.00722068	-0.593029	0.553	5756
27723	aparc-a2009s rh volume G-pariet-inf-Angular	regional and tissue volume	Volume of G-pariet-inf-Angular in the right hemisphere generated by parcellation of the white surface using Destrieux (a2009s) parcellation	0.00400883	0.00677926	0.591337	0.554	5756
27361	aparc-a2009s lh area G-temp-sup-G-T-transv	cortical area	Area of G-temp-sup-G-T-transv in the left hemisphere generated by parcellation of the white surface using Destrieux (a2009s) parcellation	-0.0052396	0.00886769	-0.590865	0.555	5756
25853	IDP T1 FAST ROIs R lingual gyrus	regional and tissue volume	Volume of grey matter in Right Lingual Gyrus	0.00416626	0.00705077	0.590895	0.555	5756
25854	IDP T1 FAST ROIs L temp fusif cortex ant	regional and tissue volume	Volume of grey matter in Left Temporal Fusiform Cortex, anterior division	0.00361486	0.00611876	0.590783	0.555	5756
27341	aparc-a2009s lh area G-front-inf-Orbital	cortical area	Area of G-front-inf-Orbital in the left hemisphere generated by parcellation of the white surface using Destrieux (a2009s) parcellation	-0.00566347	0.00961612	-0.588955	0.556	5756
25783	IDP T1 FAST ROIs R frontal pole	regional and tissue volume	Volume of grey matter in Right Frontal Pole	0.00465792	0.0079028	0.589401	0.556	5756
27208	aparc-DKTatlas lh volume entorhinal	regional and tissue volume	Volume of entorhinal in the left hemisphere generated by parcellation of the white surface using DKT parcellation	0.00430224	0.00730201	0.589187	0.556	5756
27350	aparc-a2009s lh area G-oc-temp-med-Lingual	cortical area	Area of G-oc-temp-med-Lingual in the left hemisphere generated by parcellation of the white surface using Destrieux (a2009s) parcellation	0.00448179	0.0076241	0.587845	0.557	5756
27514	aparc-a2009s lh volume G-temporal-middle	regional and tissue volume	Volume of G-temporal-middle in the left hemisphere generated by parcellation of the white surface using Destrieux (a2009s) parcellation	-0.00437715	0.00745637	-0.587035	0.557	5756
27419	aparc-a2009s lh thickness G-Ins-lg+S-cent-ins	cortical thickness	Mean thickness of G-Ins-lg+S-cent-ins in the left hemisphere generated by parcellation of the white surface using Destrieux (a2009s) parcellation	-0.00419832	0.00717022	-0.585522	0.558	5756
25010	IDP T1 SIENAX brain-unnormalised volume	regional and tissue volume	Volume of brain, grey+white, from T1 brain image	0.00832157	0.0141973	0.586139	0.558	5756
26703	ThalamNuclei rh volume CeM	regional and tissue volume	Volume of CeM in the right hemisphere generated by subcortical volumetric sub-segmentation of the Thalamic Nuclei	0.00332461	0.0056786	0.585463	0.558	5756
25836	IDP T1 FAST ROIs L paracing gyrus	regional and tissue volume	Volume of grey matter in Left Paracingulate Gyrus	-0.0037877	0.00647948	-0.584568	0.559	5756
26907	aparc-Desikan rh volume parsorbitalis	regional and tissue volume	Volume of parsorbitalis in the right hemisphere generated by parcellation of the white surface using Desikan-Killiany parcellation	0.00454907	0.00783681	0.580475	0.562	5756
27262	aparc-DKTatlas rh area superiorparietal	cortical area	Area of superiorparietal in the right hemisphere generated by parcellation of the white surface using DKT parcellation	-0.00450609	0.00778087	-0.579124	0.563	5756
27355	aparc-a2009s lh area G-parietal-sup	cortical area	Area of G-parietal-sup in the left hemisphere generated by parcellation of the white surface using Destrieux (a2009s) parcellation	0.00447032	0.0077334	0.578054	0.563	5756
26777	aparc-Desikan lh thickness posteriorcingulate	cortical thickness	Mean thickness of posteriorcingulate in the left hemisphere generated by parcellation of the white surface using Desikan-Killiany parcellation	0.0043117	0.0074571	0.5782	0.563	5756
25810	IDP T1 FAST ROIs L inf temp gyrus post	regional and tissue volume	Volume of grey matter in Left Inferior Temporal Gyrus, posterior division	0.00351009	0.00606171	0.57906	0.563	5756
26912	aparc-Desikan rh volume precentral	regional and tissue volume	Volume of precentral in the right hemisphere generated by parcellation of the white surface using Desikan-Killiany parcellation	0.0042283	0.00732292	0.577406	0.564	5756
26816	aparc-Desikan lh volume superiorparietal	regional and tissue volume	Volume of superiorparietal in the left hemisphere generated by parcellation of the white surface using Desikan-Killiany parcellation	0.0040202	0.00699865	0.574426	0.566	5756
27130	BA-exvivo rh volume BA2	regional and tissue volume	Volume of BA2 in the right hemisphere generated by parcellation of the white surface using BA_exvivo parcellation	0.00406941	0.00711716	0.571774	0.567	5756
27754	aparc-a2009s rh volume S-intrapariet+P-trans	regional and tissue volume	Volume of S-intrapariet+P-trans in the right hemisphere generated by parcellation of the white surface using Destrieux (a2009s) parcellation	0.00395377	0.00691655	0.57164	0.568	5756
27397	aparc-a2009s lh area S-precentral-sup-part	cortical area	Area of S-precentral-sup-part in the left hemisphere generated by parcellation of the white surface using Destrieux (a2009s) parcellation	0.00479692	0.00842687	0.569241	0.569	5756
25008	IDP T1 SIENAX white unnormalised volume	regional and tissue volume	Volume of white matter (from T1 brain image)	0.00654124	0.0114778	0.569905	0.569	5756
26639	HippSubfield lh volume Whole-hippocampal-body	regional and tissue volume	Volume of Whole-hippocampal-body in the left hemisphere generated by subcortical volumetric sub-segmentation of the Hippocampal Subfields	-0.0037717	0.00662379	-0.569418	0.569	5756
26971	aparc-pial rh area parahippocampal	cortical area	Area of parahippocampal in the right hemisphere generated by parcellation of the pial surface using Desikan-Killiany parcellation	0.00516543	0.00909742	0.567791	0.57	5756
27732	aparc-a2009s rh volume G-temp-sup-Lateral	regional and tissue volume	Volume of G-temp-sup-Lateral in the right hemisphere generated by parcellation of the white surface using Destrieux (a2009s) parcellation	0.00436793	0.00768953	0.568037	0.57	5756
25832	IDP T1 FAST ROIs L juxtapos lobule cortex	regional and tissue volume	Volume of grey matter in Left Juxtapositional Lobule Cortex (formerly Supplementary Motor Cortex)	-0.0032686	0.00576565	-0.566908	0.571	5756
26518	aseg global volume TotalGray	regional and tissue volume	Volume of TotalGray in the whole brain generated by subcortical volumetric segmentation (aseg)	0.00596679	0.0105458	0.565797	0.572	5756
25878	IDP T1 FAST ROIs L thalamus	regional and tissue volume	Volume of grey matter in Left Thalamus	-0.00335345	0.0059581	-0.562839	0.574	5756
27765	aparc-a2009s rh volume S-postcentral	regional and tissue volume	Volume of S-postcentral in the right hemisphere generated by parcellation of the white surface using Destrieux (a2009s) parcellation	0.00409478	0.00727997	0.562472	0.574	5756
27743	aparc-a2009s rh volume S-central	regional and tissue volume	Volume of S-central in the right hemisphere generated by parcellation of the white surface using Destrieux (a2009s) parcellation	0.00406822	0.00724419	0.561584	0.574	5756
27061	BA-exvivo lh area BA3a	cortical area	Area of BA3a in the left hemisphere generated by parcellation of the white surface using BA_exvivo parcellation	0.00622297	0.0110948	0.560889	0.575	5756
27117	BA-exvivo rh thickness BA3a	cortical thickness	Mean thickness of BA3a in the right hemisphere generated by parcellation of the white surface using BA_exvivo parcellation	0.00458869	0.00817295	0.561449	0.575	5756
27573	aparc-a2009s rh area G-oc-temp-med-Parahip	cortical area	Area of G-oc-temp-med-Parahip in the right hemisphere generated by parcellation of the white surface using Destrieux (a2009s) parcellation	-0.00453982	0.0081216	-0.558982	0.576	5756
26965	aparc-pial rh area isthmuscingulate	cortical area	Area of isthmuscingulate in the right hemisphere generated by parcellation of the pial surface using Desikan-Killiany parcellation	-0.00483984	0.00874514	-0.553432	0.58	5756
26590	aseg rh volume Caudate	regional and tissue volume	Volume of Caudate in the right hemisphere generated by subcortical volumetric segmentation (aseg)	-0.00360701	0.0065169	-0.553486	0.58	5756
27620	aparc-a2009s rh area S-suborbital	cortical area	Area of S-suborbital in the right hemisphere generated by parcellation of the white surface using Destrieux (a2009s) parcellation	0.00494596	0.00895403	0.552373	0.581	5756
27241	aparc-DKTatlas rh area inferiorparietal	cortical area	Area of inferiorparietal in the right hemisphere generated by parcellation of the white surface using DKT parcellation	0.00433822	0.0078657	0.551536	0.581	5756
27182	aparc-DKTatlas lh thickness lateraloccipital	cortical thickness	Mean thickness of lateraloccipital in the left hemisphere generated by parcellation of the white surface using DKT parcellation	-0.00438462	0.00795232	-0.551363	0.581	5756
27098	BA-exvivo lh volume MT	regional and tissue volume	Volume of MT in the left hemisphere generated by parcellation of the white surface using BA_exvivo parcellation	-0.00417171	0.00755101	-0.55247	0.581	5756
26646	HippSubfield rh volume hippocampal-fissure	regional and tissue volume	Volume of hippocampal-fissure in the right hemisphere generated by subcortical volumetric sub-segmentation of the Hippocampal Subfields	-0.00325843	0.00589875	-0.552394	0.581	5756
26793	aparc-Desikan lh volume entorhinal	regional and tissue volume	Volume of entorhinal in the left hemisphere generated by parcellation of the white surface using Desikan-Killiany parcellation	0.00389141	0.00704669	0.552232	0.581	5756
25838	IDP T1 FAST ROIs L cing gyrus ant	regional and tissue volume	Volume of grey matter in Left Cingulate Gyrus, anterior division	-0.0033515	0.00609464	-0.54991	0.582	5756
26956	aparc-pial rh area TotalSurface	cortical area	Area of TotalSurface in the right hemisphere generated by parcellation of the pial surface using Desikan-Killiany parcellation	-0.00595772	0.0108373	-0.549742	0.583	5756
27126	BA-exvivo rh thickness MT	cortical thickness	Mean thickness of MT in the right hemisphere generated by parcellation of the white surface using BA_exvivo parcellation	0.00432923	0.00788055	0.549356	0.583	5756
27612	aparc-a2009s rh area S-orbital-lateral	cortical area	Area of S-orbital-lateral in the right hemisphere generated by parcellation of the white surface using Destrieux (a2009s) parcellation	0.00516117	0.00945548	0.545839	0.585	5756
27448	aparc-a2009s lh thickness S-cingul-Marginalis	cortical thickness	Mean thickness of S-cingul-Marginalis in the left hemisphere generated by parcellation of the white surface using Destrieux (a2009s) parcellation	0.00437115	0.0079947	0.546756	0.585	5756
26771	aparc-Desikan lh thickness paracentral	cortical thickness	Mean thickness of paracentral in the left hemisphere generated by parcellation of the white surface using Desikan-Killiany parcellation	0.00419924	0.00768854	0.546169	0.585	5756
26983	aparc-pial rh area superiorfrontal	cortical area	Area of superiorfrontal in the right hemisphere generated by parcellation of the pial surface using Desikan-Killiany parcellation	-0.00462628	0.00848286	-0.545367	0.586	5756
25804	IDP T1 FAST ROIs L mid temp gyrus post	regional and tissue volume	Volume of grey matter in Left Middle Temporal Gyrus, posterior division	-0.00343703	0.00634602	-0.541605	0.588	5756
27400	aparc-a2009s lh area S-temporal-inf	cortical area	Area of S-temporal-inf in the left hemisphere generated by parcellation of the white surface using Destrieux (a2009s) parcellation	-0.00463316	0.00857802	-0.540121	0.589	5756
26799	aparc-Desikan lh volume lateralorbitofrontal	regional and tissue volume	Volume of lateralorbitofrontal in the left hemisphere generated by parcellation of the white surface using Desikan-Killiany parcellation	-0.00443591	0.00821464	-0.54	0.589	5756
27544	aparc-a2009s lh volume S-precentral-inf-part	regional and tissue volume	Volume of S-precentral-inf-part in the left hemisphere generated by parcellation of the white surface using Destrieux (a2009s) parcellation	-0.00386476	0.00716927	-0.539074	0.59	5756
25849	IDP T1 FAST ROIs R parahipp gyrus ant	regional and tissue volume	Volume of grey matter in Right Parahippocampal Gyrus, anterior division	0.00346703	0.00643314	0.538933	0.59	5756
27551	aparc-a2009s rh area G+S-frontomargin	cortical area	Area of G+S-frontomargin in the right hemisphere generated by parcellation of the white surface using Destrieux (a2009s) parcellation	-0.00518705	0.00964655	-0.53771	0.591	5756
26696	ThalamNuclei rh volume PuA	regional and tissue volume	Volume of PuA in the right hemisphere generated by subcortical volumetric sub-segmentation of the Thalamic Nuclei	0.0035738	0.0066428	0.537996	0.591	5756
26915	aparc-Desikan rh volume rostralmiddlefrontal	regional and tissue volume	Volume of rostralmiddlefrontal in the right hemisphere generated by parcellation of the white surface using Desikan-Killiany parcellation	0.00411703	0.0077214	0.533198	0.594	5756
27153	aparc-DKTatlas lh area lingual	cortical area	Area of lingual in the left hemisphere generated by parcellation of the white surface using DKT parcellation	0.00399781	0.0075271	0.531122	0.595	5756
27097	BA-exvivo lh volume V2	regional and tissue volume	Volume of V2 in the left hemisphere generated by parcellation of the white surface using BA_exvivo parcellation	0.00359047	0.00675068	0.531868	0.595	5756
26931	aparc-pial lh area inferiortemporal	cortical area	Area of inferiortemporal in the left hemisphere generated by parcellation of the pial surface using Desikan-Killiany parcellation	-0.00420693	0.00794865	-0.529263	0.597	5756
27509	aparc-a2009s lh volume G-temp-sup-G-T-transv	regional and tissue volume	Volume of G-temp-sup-G-T-transv in the left hemisphere generated by parcellation of the white surface using Destrieux (a2009s) parcellation	-0.00397369	0.0075231	-0.528199	0.597	5756
27622	aparc-a2009s rh area S-temporal-inf	cortical area	Area of S-temporal-inf in the right hemisphere generated by parcellation of the white surface using Destrieux (a2009s) parcellation	0.00478521	0.00909617	0.526069	0.599	5756
25840	IDP T1 FAST ROIs L cing gyrus post	regional and tissue volume	Volume of grey matter in Left Cingulate Gyrus, posterior division	-0.00393867	0.00750323	-0.52493	0.6	5756
25881	IDP T1 FAST ROIs R caudate	regional and tissue volume	Volume of grey matter in Right Caudate	-0.00308054	0.00595207	-0.517558	0.605	5756
26620	HippSubfield lh volume Hippocampal-tail	regional and tissue volume	Volume of Hippocampal-tail in the left hemisphere generated by subcortical volumetric sub-segmentation of the Hippocampal Subfields	-0.00314191	0.00607833	-0.516903	0.605	5756
25871	IDP T1 FAST ROIs R heschl gyrus	regional and tissue volume	Volume of grey matter in Right Heschl's Gyrus (includes H1 and H2)	-0.00333835	0.00647958	-0.515211	0.606	5756
26794	aparc-Desikan lh volume fusiform	regional and tissue volume	Volume of fusiform in the left hemisphere generated by parcellation of the white surface using Desikan-Killiany parcellation	0.00376317	0.00733785	0.512843	0.608	5756
27653	aparc-a2009s rh thickness G-precentral	cortical thickness	Mean thickness of G-precentral in the right hemisphere generated by parcellation of the white surface using Destrieux (a2009s) parcellation	0.00390434	0.0076354	0.511347	0.609	5756
27431	aparc-a2009s lh thickness G-precentral	cortical thickness	Mean thickness of G-precentral in the left hemisphere generated by parcellation of the white surface using Destrieux (a2009s) parcellation	0.00399106	0.00782588	0.509981	0.61	5756
27089	BA-exvivo lh volume BA3a	regional and tissue volume	Volume of BA3a in the left hemisphere generated by parcellation of the white surface using BA_exvivo parcellation	0.00464527	0.00910718	0.510067	0.61	5756
27248	aparc-DKTatlas rh area middletemporal	cortical area	Area of middletemporal in the right hemisphere generated by parcellation of the white surface using DKT parcellation	-0.00460868	0.00907671	-0.507747	0.612	5756
25912	IDP T1 FAST ROIs L cerebellum VIIIb	regional and tissue volume	Volume of grey matter in Left VIIIb Cerebellum	-0.00289444	0.00571668	-0.506315	0.613	5756
25788	IDP T1 FAST ROIs L mid front gyrus	regional and tissue volume	Volume of grey matter in Left Middle Frontal Gyrus	-0.00324949	0.00644891	-0.503881	0.614	5756
26733	aparc-Desikan lh area lingual	cortical area	Area of lingual in the left hemisphere generated by parcellation of the white surface using Desikan-Killiany parcellation	0.00373939	0.00742875	0.503367	0.615	5756
27343	aparc-a2009s lh area G-front-middle	cortical area	Area of G-front-middle in the left hemisphere generated by parcellation of the white surface using Destrieux (a2009s) parcellation	-0.0042132	0.00837401	-0.503129	0.615	5756
27468	aparc-a2009s lh thickness S-pericallosal	cortical thickness	Mean thickness of S-pericallosal in the left hemisphere generated by parcellation of the white surface using Destrieux (a2009s) parcellation	0.00349386	0.00696463	0.501659	0.616	5756
25794	IDP T1 FAST ROIs L precentral gyrus	regional and tissue volume	Volume of grey matter in Left Precentral Gyrus	-0.0032778	0.00658545	-0.497734	0.619	5756
26641	HippSubfield lh volume Whole-hippocampus	regional and tissue volume	Volume of Whole-hippocampus in the left hemisphere generated by subcortical volumetric sub-segmentation of the Hippocampal Subfields	-0.00346609	0.00696664	-0.497527	0.619	5756
27513	aparc-a2009s lh volume G-temporal-inf	regional and tissue volume	Volume of G-temporal-inf in the left hemisphere generated by parcellation of the white surface using Destrieux (a2009s) parcellation	-0.00354874	0.00713287	-0.497519	0.619	5756
27707	aparc-a2009s rh volume G-cingul-Post-dorsal	regional and tissue volume	Volume of G-cingul-Post-dorsal in the right hemisphere generated by parcellation of the white surface using Destrieux (a2009s) parcellation	0.00400811	0.00807753	0.496205	0.62	5756
27770	aparc-a2009s rh volume S-temporal-inf	regional and tissue volume	Volume of S-temporal-inf in the right hemisphere generated by parcellation of the white surface using Destrieux (a2009s) parcellation	0.0040486	0.00817944	0.494973	0.621	5756
26636	HippSubfield lh volume fimbria	regional and tissue volume	Volume of fimbria in the left hemisphere generated by subcortical volumetric sub-segmentation of the Hippocampal Subfields	-0.00288278	0.00582522	-0.494879	0.621	5756
26800	aparc-Desikan lh volume lingual	regional and tissue volume	Volume of lingual in the left hemisphere generated by parcellation of the white surface using Desikan-Killiany parcellation	0.00326688	0.00660491	0.494614	0.621	5756
27703	aparc-a2009s rh volume G+S-transv-frontopol	regional and tissue volume	Volume of G+S-transv-frontopol in the right hemisphere generated by parcellation of the white surface using Destrieux (a2009s) parcellation	-0.00377249	0.00769238	-0.490419	0.624	5756
26516	aseg global volume BrainSegNotVentSurf	regional and tissue volume	Volume of BrainSegNotVentSurf in the whole brain generated by subcortical volumetric segmentation (aseg)	0.0062104	0.0126915	0.489334	0.625	5756
26534	aseg global volume CC-Mid-Anterior	regional and tissue volume	Volume of CC-Mid-Anterior in the whole brain generated by subcortical volumetric segmentation (aseg)	-0.00319364	0.00653167	-0.488946	0.625	5756
26744	aparc-Desikan lh area precentral	cortical area	Area of precentral in the left hemisphere generated by parcellation of the white surface using Desikan-Killiany parcellation	-0.00427465	0.0087625	-0.487835	0.626	5756
27101	BA-exvivo rh area BA1	cortical area	Area of BA1 in the right hemisphere generated by parcellation of the white surface using BA_exvivo parcellation	-0.00533111	0.0109521	-0.486765	0.626	5756
27751	aparc-a2009s rh volume S-front-middle	regional and tissue volume	Volume of S-front-middle in the right hemisphere generated by parcellation of the white surface using Destrieux (a2009s) parcellation	-0.00354833	0.00730661	-0.485633	0.627	5756
27724	aparc-a2009s rh volume G-pariet-inf-Supramar	regional and tissue volume	Volume of G-pariet-inf-Supramar in the right hemisphere generated by parcellation of the white surface using Destrieux (a2009s) parcellation	0.00347048	0.00715129	0.485294	0.627	5756
26850	aparc-Desikan rh area superiorparietal	cortical area	Area of superiorparietal in the right hemisphere generated by parcellation of the white surface using Desikan-Killiany parcellation	-0.00382479	0.00790132	-0.48407	0.628	5756
27132	BA-exvivo rh volume BA3b	regional and tissue volume	Volume of BA3b in the right hemisphere generated by parcellation of the white surface using BA_exvivo parcellation	0.00374989	0.00774176	0.484372	0.628	5756
26763	aparc-Desikan lh thickness inferiortemporal	cortical thickness	Mean thickness of inferiortemporal in the left hemisphere generated by parcellation of the white surface using Desikan-Killiany parcellation	0.00381429	0.00789078	0.483386	0.629	5756
27664	aparc-a2009s rh thickness Lat-Fis-ant-Vertical	cortical thickness	Mean thickness of Lat-Fis-ant-Vertical in the right hemisphere generated by parcellation of the white surface using Destrieux (a2009s) parcellation	0.00362369	0.00755079	0.479909	0.631	5756
27307	aparc-DKTatlas rh volume lateralorbitofrontal	regional and tissue volume	Volume of lateralorbitofrontal in the right hemisphere generated by parcellation of the white surface using DKT parcellation	0.00403149	0.00839529	0.480208	0.631	5756
27212	aparc-DKTatlas lh volume isthmuscingulate	regional and tissue volume	Volume of isthmuscingulate in the left hemisphere generated by parcellation of the white surface using DKT parcellation	0.00381989	0.00795814	0.479999	0.631	5756
27222	aparc-DKTatlas lh volume parstriangularis	regional and tissue volume	Volume of parstriangularis in the left hemisphere generated by parcellation of the white surface using DKT parcellation	0.00338204	0.00704653	0.479958	0.631	5756
25843	IDP T1 FAST ROIs R precun cortex	regional and tissue volume	Volume of grey matter in Right Precuneous Cortex	-0.0034025	0.00710284	-0.479034	0.632	5756
26637	HippSubfield lh volume CA3-head	regional and tissue volume	Volume of CA3-head in the left hemisphere generated by subcortical volumetric sub-segmentation of the Hippocampal Subfields	-0.00290172	0.006073	-0.477806	0.633	5756
27452	aparc-a2009s lh thickness S-collat-transv-ant	cortical thickness	Mean thickness of S-collat-transv-ant in the left hemisphere generated by parcellation of the white surface using Destrieux (a2009s) parcellation	-0.00347413	0.00731811	-0.47473	0.635	5756
25012	IDP T1 FIRST right thalamus volume	regional and tissue volume	Volume of right thalamus (from T1 brain image)	-0.00432428	0.00912161	-0.474069	0.635	5754
27762	aparc-a2009s rh volume S-orbital-H-Shaped	regional and tissue volume	Volume of S-orbital-H-Shaped in the right hemisphere generated by parcellation of the white surface using Destrieux (a2009s) parcellation	-0.00383453	0.00809941	-0.473433	0.636	5756
27394	aparc-a2009s lh area S-pericallosal	cortical area	Area of S-pericallosal in the left hemisphere generated by parcellation of the white surface using Destrieux (a2009s) parcellation	-0.00426067	0.00904789	-0.470902	0.638	5756
27369	aparc-a2009s lh area Lat-Fis-post	cortical area	Area of Lat-Fis-post in the left hemisphere generated by parcellation of the white surface using Destrieux (a2009s) parcellation	0.00455661	0.0096769	0.470875	0.638	5756
26715	ThalamNuclei rh volume Whole-thalamus	regional and tissue volume	Volume of Whole-thalamus in the right hemisphere generated by subcortical volumetric sub-segmentation of the Thalamic Nuclei	0.00382462	0.00812273	0.470854	0.638	5756
25782	IDP T1 FAST ROIs L frontal pole	regional and tissue volume	Volume of grey matter in Left Frontal Pole	0.00364581	0.00775263	0.470267	0.638	5756
26963	aparc-pial rh area inferiorparietal	cortical area	Area of inferiorparietal in the right hemisphere generated by parcellation of the pial surface using Desikan-Killiany parcellation	0.00353005	0.00757546	0.465984	0.641	5756
27243	aparc-DKTatlas rh area isthmuscingulate	cortical area	Area of isthmuscingulate in the right hemisphere generated by parcellation of the white surface using DKT parcellation	0.0044189	0.00948968	0.465653	0.641	5756
27258	aparc-DKTatlas rh area precuneus	cortical area	Area of precuneus in the right hemisphere generated by parcellation of the white surface using DKT parcellation	-0.00409855	0.00880196	-0.465641	0.641	5756
27457	aparc-a2009s lh thickness S-interm-prim-Jensen	cortical thickness	Mean thickness of S-interm-prim-Jensen in the left hemisphere generated by parcellation of the white surface using Destrieux (a2009s) parcellation	-0.00333127	0.0071353	-0.466872	0.641	5756
26672	ThalamNuclei lh volume PuA	regional and tissue volume	Volume of PuA in the left hemisphere generated by subcortical volumetric sub-segmentation of the Thalamic Nuclei	0.00309183	0.00663435	0.466033	0.641	5756
27446	aparc-a2009s lh thickness S-calcarine	cortical thickness	Mean thickness of S-calcarine in the left hemisphere generated by parcellation of the white surface using Destrieux (a2009s) parcellation	-0.0037351	0.00806064	-0.463376	0.643	5756
27219	aparc-DKTatlas lh volume paracentral	regional and tissue volume	Volume of paracentral in the left hemisphere generated by parcellation of the white surface using DKT parcellation	0.00350559	0.00758227	0.462341	0.644	5756
27570	aparc-a2009s rh area G-occipital-sup	cortical area	Area of G-occipital-sup in the right hemisphere generated by parcellation of the white surface using Destrieux (a2009s) parcellation	-0.00401199	0.00872465	-0.459845	0.646	5756
27353	aparc-a2009s lh area G-pariet-inf-Angular	cortical area	Area of G-pariet-inf-Angular in the left hemisphere generated by parcellation of the white surface using Destrieux (a2009s) parcellation	0.00375478	0.0081703	0.459565	0.646	5756
26910	aparc-Desikan rh volume postcentral	regional and tissue volume	Volume of postcentral in the right hemisphere generated by parcellation of the white surface using Desikan-Killiany parcellation	-0.00330351	0.00722092	-0.457491	0.647	5756
26565	aseg lh volume VentralDC	regional and tissue volume	Volume of VentralDC in the left hemisphere generated by subcortical volumetric segmentation (aseg)	-0.00366804	0.00802599	-0.457019	0.648	5756
26556	aseg lh volume Cerebellum-White-Matter	regional and tissue volume	Volume of Cerebellum-White-Matter in the left hemisphere generated by subcortical volumetric segmentation (aseg)	-0.00291416	0.00639159	-0.455936	0.648	5756
26831	aparc-Desikan rh area isthmuscingulate	cortical area	Area of isthmuscingulate in the right hemisphere generated by parcellation of the white surface using Desikan-Killiany parcellation	0.00429621	0.00950391	0.452047	0.651	5756
27418	aparc-a2009s lh thickness G-front-sup	cortical thickness	Mean thickness of G-front-sup in the left hemisphere generated by parcellation of the white surface using Destrieux (a2009s) parcellation	0.00366326	0.00808903	0.452867	0.651	5756
27091	BA-exvivo lh volume BA4a	regional and tissue volume	Volume of BA4a in the left hemisphere generated by parcellation of the white surface using BA_exvivo parcellation	-0.00349943	0.00772861	-0.452789	0.651	5756
26914	aparc-Desikan rh volume rostralanteriorcingulate	regional and tissue volume	Volume of rostralanteriorcingulate in the right hemisphere generated by parcellation of the white surface using Desikan-Killiany parcellation	0.0032418	0.00717258	0.451971	0.651	5756
27215	aparc-DKTatlas lh volume lingual	regional and tissue volume	Volume of lingual in the left hemisphere generated by parcellation of the white surface using DKT parcellation	0.00298073	0.0065984	0.451735	0.651	5756
27162	aparc-DKTatlas lh area postcentral	cortical area	Area of postcentral in the left hemisphere generated by parcellation of the white surface using DKT parcellation	-0.0040901	0.00905832	-0.45153	0.652	5756
27329	aparc-a2009s lh area G+S-frontomargin	cortical area	Area of G+S-frontomargin in the left hemisphere generated by parcellation of the white surface using Destrieux (a2009s) parcellation	-0.00428805	0.00951873	-0.450485	0.652	5756
27682	aparc-a2009s rh thickness S-oc-sup+transversal	cortical thickness	Mean thickness of S-oc-sup+transversal in the right hemisphere generated by parcellation of the white surface using Destrieux (a2009s) parcellation	-0.00351388	0.00781186	-0.449814	0.653	5756
25848	IDP T1 FAST ROIs L parahipp gyrus ant	regional and tissue volume	Volume of grey matter in Left Parahippocampal Gyrus, anterior division	-0.00285984	0.00637263	-0.44877	0.654	5756
26710	ThalamNuclei rh volume AV	regional and tissue volume	Volume of AV in the right hemisphere generated by subcortical volumetric sub-segmentation of the Thalamic Nuclei	-0.0026873	0.00599168	-0.448506	0.654	5756
27763	aparc-a2009s rh volume S-parieto-occipital	regional and tissue volume	Volume of S-parieto-occipital in the right hemisphere generated by parcellation of the white surface using Destrieux (a2009s) parcellation	-0.00324048	0.00727968	-0.44514	0.656	5756
26817	aparc-Desikan lh volume superiortemporal	regional and tissue volume	Volume of superiortemporal in the left hemisphere generated by parcellation of the white surface using Desikan-Killiany parcellation	0.00332345	0.00749007	0.443714	0.657	5756
26841	aparc-Desikan rh area parstriangularis	cortical area	Area of parstriangularis in the right hemisphere generated by parcellation of the white surface using Desikan-Killiany parcellation	-0.00362061	0.00816646	-0.443351	0.658	5756
26924	aparc-pial lh area bankssts	cortical area	Area of bankssts in the left hemisphere generated by parcellation of the pial surface using Desikan-Killiany parcellation	-0.00375258	0.00856974	-0.437887	0.661	5756
27229	aparc-DKTatlas lh volume rostralmiddlefrontal	regional and tissue volume	Volume of rostralmiddlefrontal in the left hemisphere generated by parcellation of the white surface using DKT parcellation	0.00337156	0.00774706	0.435204	0.663	5756
27176	aparc-DKTatlas lh thickness cuneus	cortical thickness	Mean thickness of cuneus in the left hemisphere generated by parcellation of the white surface using DKT parcellation	0.00339774	0.00782368	0.434289	0.664	5756
27462	aparc-a2009s lh thickness S-oc-temp-lat	cortical thickness	Mean thickness of S-oc-temp-lat in the left hemisphere generated by parcellation of the white surface using Destrieux (a2009s) parcellation	0.00335772	0.00774291	0.43365	0.665	5756
26779	aparc-Desikan lh thickness precuneus	cortical thickness	Mean thickness of precuneus in the left hemisphere generated by parcellation of the white surface using Desikan-Killiany parcellation	0.00351861	0.0081151	0.433588	0.665	5756
27691	aparc-a2009s rh thickness S-postcentral	cortical thickness	Mean thickness of S-postcentral in the right hemisphere generated by parcellation of the white surface using Destrieux (a2009s) parcellation	0.00338774	0.00788048	0.42989	0.667	5756
26589	aseg rh volume Thalamus-Proper	regional and tissue volume	Volume of Thalamus-Proper in the right hemisphere generated by subcortical volumetric segmentation (aseg)	0.00338282	0.00785081	0.430887	0.667	5756
27621	aparc-a2009s rh area S-subparietal	cortical area	Area of S-subparietal in the right hemisphere generated by parcellation of the white surface using Destrieux (a2009s) parcellation	-0.00362622	0.00844361	-0.429463	0.668	5756
26712	ThalamNuclei lh volume LD	regional and tissue volume	Volume of LD in the left hemisphere generated by subcortical volumetric sub-segmentation of the Thalamic Nuclei	0.00228293	0.00533925	0.427576	0.669	5756
26743	aparc-Desikan lh area posteriorcingulate	cortical area	Area of posteriorcingulate in the left hemisphere generated by parcellation of the white surface using Desikan-Killiany parcellation	-0.00390554	0.00922041	-0.423575	0.672	5756
27164	aparc-DKTatlas lh area precentral	cortical area	Area of precentral in the left hemisphere generated by parcellation of the white surface using DKT parcellation	-0.00373494	0.00884515	-0.422259	0.673	5756
27566	aparc-a2009s rh area G-front-sup	cortical area	Area of G-front-sup in the right hemisphere generated by parcellation of the white surface using Destrieux (a2009s) parcellation	0.00364209	0.00862584	0.422229	0.673	5756
27652	aparc-a2009s rh thickness G-postcentral	cortical thickness	Mean thickness of G-postcentral in the right hemisphere generated by parcellation of the white surface using Destrieux (a2009s) parcellation	0.00320312	0.00758364	0.422373	0.673	5756
25885	IDP T1 FAST ROIs R pallidum	regional and tissue volume	Volume of grey matter in Right Pallidum	-0.00229632	0.00545756	-0.420759	0.674	5756
26835	aparc-Desikan rh area medialorbitofrontal	cortical area	Area of medialorbitofrontal in the right hemisphere generated by parcellation of the white surface using Desikan-Killiany parcellation	-0.00442734	0.0105427	-0.419945	0.675	5756
27594	aparc-a2009s rh area S-calcarine	cortical area	Area of S-calcarine in the right hemisphere generated by parcellation of the white surface using Destrieux (a2009s) parcellation	-0.0030907	0.00736777	-0.419489	0.675	5756
27083	BA-exvivo lh thickness V2	cortical thickness	Mean thickness of V2 in the left hemisphere generated by parcellation of the white surface using BA_exvivo parcellation	-0.00340499	0.00815681	-0.417441	0.676	5756
27322	aparc-DKTatlas rh volume rostralmiddlefrontal	regional and tissue volume	Volume of rostralmiddlefrontal in the right hemisphere generated by parcellation of the white surface using DKT parcellation	0.00313027	0.00755383	0.414395	0.679	5756
26664	ThalamNuclei lh volume MGN	regional and tissue volume	Volume of MGN in the left hemisphere generated by subcortical volumetric sub-segmentation of the Thalamic Nuclei	0.00238974	0.00577918	0.413509	0.679	5756
25011	IDP T1 FIRST left thalamus volume	regional and tissue volume	Volume of left thalamus (from T1 brain image)	0.00368315	0.00892503	0.412676	0.68	5754
26938	aparc-pial lh area parahippocampal	cortical area	Area of parahippocampal in the left hemisphere generated by parcellation of the pial surface using Desikan-Killiany parcellation	-0.00369424	0.00898849	-0.410997	0.681	5756
27626	aparc-a2009s rh thickness G+S-occipital-inf	cortical thickness	Mean thickness of G+S-occipital-inf in the right hemisphere generated by parcellation of the white surface using Destrieux (a2009s) parcellation	-0.00310422	0.00754586	-0.411381	0.681	5756
26673	ThalamNuclei lh volume MDm	regional and tissue volume	Volume of MDm in the left hemisphere generated by subcortical volumetric sub-segmentation of the Thalamic Nuclei	0.00251558	0.00614653	0.409269	0.682	5756
25006	IDP T1 SIENAX grey unnormalised volume	regional and tissue volume	Volume of grey matter (from T1 brain image)	0.00471618	0.0115605	0.407955	0.683	5756
26719	Brainstem global volume Midbrain	regional and tissue volume	Volume of Midbrain in the whole brain generated by subcortical volumetric sub-segmentation of the Brainstem	0.00329393	0.00807761	0.407785	0.683	5756
26610	AmygNuclei rh volume Lateral-nucleus	regional and tissue volume	Volume of Lateral-nucleus in the right hemisphere generated by subcortical volumetric sub-segmentation of the Amygdala Nuclei	-0.00280144	0.00687003	-0.407777	0.683	5756
27706	aparc-a2009s rh volume G+S-cingul-Mid-Post	regional and tissue volume	Volume of G+S-cingul-Mid-Post in the right hemisphere generated by parcellation of the white surface using Destrieux (a2009s) parcellation	0.00317821	0.00779777	0.407579	0.684	5756
25867	IDP T1 FAST ROIs R parietal operc cortex	regional and tissue volume	Volume of grey matter in Right Parietal Operculum Cortex	-0.00254315	0.00627408	-0.405343	0.685	5756
27257	aparc-DKTatlas rh area precentral	cortical area	Area of precentral in the right hemisphere generated by parcellation of the white surface using DKT parcellation	-0.00354348	0.00880063	-0.402639	0.687	5756
27296	aparc-DKTatlas rh thickness transversetemporal	cortical thickness	Mean thickness of transversetemporal in the right hemisphere generated by parcellation of the white surface using DKT parcellation	0.00284759	0.00709538	0.401329	0.688	5756
27227	aparc-DKTatlas lh volume precuneus	regional and tissue volume	Volume of precuneus in the left hemisphere generated by parcellation of the white surface using DKT parcellation	-0.0030793	0.00767638	-0.401139	0.688	5756
27354	aparc-a2009s lh area G-pariet-inf-Supramar	cortical area	Area of G-pariet-inf-Supramar in the left hemisphere generated by parcellation of the white surface using Destrieux (a2009s) parcellation	-0.0032781	0.00820516	-0.399518	0.69	5756
26981	aparc-pial rh area rostralanteriorcingulate	cortical area	Area of rostralanteriorcingulate in the right hemisphere generated by parcellation of the pial surface using Desikan-Killiany parcellation	-0.00323091	0.00810066	-0.398845	0.69	5756
27131	BA-exvivo rh volume BA3a	regional and tissue volume	Volume of BA3a in the right hemisphere generated by parcellation of the white surface using BA_exvivo parcellation	0.00358836	0.00902205	0.397732	0.691	5756
25851	IDP T1 FAST ROIs R parahipp gyrus post	regional and tissue volume	Volume of grey matter in Right Parahippocampal Gyrus, posterior division	0.00232132	0.00586673	0.395676	0.692	5756
27331	aparc-a2009s lh area G+S-paracentral	cortical area	Area of G+S-paracentral in the left hemisphere generated by parcellation of the white surface using Destrieux (a2009s) parcellation	-0.00356453	0.00903307	-0.394609	0.693	5756
27163	aparc-DKTatlas lh area posteriorcingulate	cortical area	Area of posteriorcingulate in the left hemisphere generated by parcellation of the white surface using DKT parcellation	-0.00362877	0.00920356	-0.394279	0.693	5756
27072	BA-exvivo lh area entorhinal	cortical area	Area of entorhinal in the left hemisphere generated by parcellation of the white surface using BA_exvivo parcellation	0.00318745	0.0081369	0.391728	0.695	5756
27388	aparc-a2009s lh area S-oc-temp-lat	cortical area	Area of S-oc-temp-lat in the left hemisphere generated by parcellation of the white surface using Destrieux (a2009s) parcellation	0.00336417	0.00860921	0.390764	0.696	5756
26866	aparc-Desikan rh thickness lateraloccipital	cortical thickness	Mean thickness of lateraloccipital in the right hemisphere generated by parcellation of the white surface using Desikan-Killiany parcellation	0.00314739	0.00806297	0.390352	0.696	5756
26635	HippSubfield lh volume CA4-body	regional and tissue volume	Volume of CA4-body in the left hemisphere generated by subcortical volumetric sub-segmentation of the Hippocampal Subfields	-0.00235646	0.00603283	-0.390605	0.696	5756
26984	aparc-pial rh area superiorparietal	cortical area	Area of superiorparietal in the right hemisphere generated by parcellation of the pial surface using Desikan-Killiany parcellation	-0.00297022	0.00766393	-0.387558	0.698	5756
27196	aparc-DKTatlas lh thickness precuneus	cortical thickness	Mean thickness of precuneus in the left hemisphere generated by parcellation of the white surface using DKT parcellation	0.00313588	0.00807857	0.388172	0.698	5756
27506	aparc-a2009s lh volume G-precuneus	regional and tissue volume	Volume of G-precuneus in the left hemisphere generated by parcellation of the white surface using Destrieux (a2009s) parcellation	-0.00282018	0.00725852	-0.388534	0.698	5756
26615	AmygNuclei rh volume Medial-nucleus	regional and tissue volume	Volume of Medial-nucleus in the right hemisphere generated by subcortical volumetric sub-segmentation of the Amygdala Nuclei	0.00211	0.00546045	0.386415	0.699	5756
26676	ThalamNuclei lh volume MDl	regional and tissue volume	Volume of MDl in the left hemisphere generated by subcortical volumetric sub-segmentation of the Thalamic Nuclei	-0.00239843	0.00620836	-0.386322	0.699	5756
27059	BA-exvivo lh area BA1	cortical area	Area of BA1 in the left hemisphere generated by parcellation of the white surface using BA_exvivo parcellation	-0.00417687	0.0108524	-0.384879	0.7	5756
26608	AmygNuclei lh volume Paralaminar-nucleus	regional and tissue volume	Volume of Paralaminar-nucleus in the left hemisphere generated by subcortical volumetric sub-segmentation of the Amygdala Nuclei	0.00257455	0.00669294	0.384667	0.7	5756
25017	IDP T1 FIRST left pallidum volume	regional and tissue volume	Volume of left pallidum (from T1 brain image)	0.0032605	0.00850284	0.38346	0.701	5754
26600	AmygNuclei lh volume Lateral-nucleus	regional and tissue volume	Volume of Lateral-nucleus in the left hemisphere generated by subcortical volumetric sub-segmentation of the Amygdala Nuclei	-0.00262747	0.00686503	-0.382733	0.702	5756
27547	aparc-a2009s lh volume S-subparietal	regional and tissue volume	Volume of S-subparietal in the left hemisphere generated by parcellation of the white surface using Destrieux (a2009s) parcellation	-0.00305488	0.0079878	-0.382443	0.702	5756
26596	aseg rh volume VentralDC	regional and tissue volume	Volume of VentralDC in the right hemisphere generated by subcortical volumetric segmentation (aseg)	-0.00304932	0.00799896	-0.381215	0.703	5756
26824	aparc-Desikan rh area caudalanteriorcingulate	cortical area	Area of caudalanteriorcingulate in the right hemisphere generated by parcellation of the white surface using Desikan-Killiany parcellation	0.00314404	0.00827552	0.37992	0.704	5756
27580	aparc-a2009s rh area G-precuneus	cortical area	Area of G-precuneus in the right hemisphere generated by parcellation of the white surface using Destrieux (a2009s) parcellation	0.00318371	0.00838961	0.379483	0.704	5756
27479	aparc-a2009s lh volume G+S-paracentral	regional and tissue volume	Volume of G+S-paracentral in the left hemisphere generated by parcellation of the white surface using Destrieux (a2009s) parcellation	-0.00274234	0.00723264	-0.379162	0.705	5756
26618	AmygNuclei rh volume Paralaminar-nucleus	regional and tissue volume	Volume of Paralaminar-nucleus in the right hemisphere generated by subcortical volumetric sub-segmentation of the Amygdala Nuclei	0.002532	0.00671449	0.377095	0.706	5756
27373	aparc-a2009s lh area S-central	cortical area	Area of S-central in the left hemisphere generated by parcellation of the white surface using Destrieux (a2009s) parcellation	0.00336769	0.00895782	0.37595	0.707	5756
27726	aparc-a2009s rh volume G-postcentral	regional and tissue volume	Volume of G-postcentral in the right hemisphere generated by parcellation of the white surface using Destrieux (a2009s) parcellation	-0.00270915	0.0072606	-0.37313	0.709	5756
26759	aparc-Desikan lh thickness cuneus	cortical thickness	Mean thickness of cuneus in the left hemisphere generated by parcellation of the white surface using Desikan-Killiany parcellation	0.00283899	0.0076521	0.371008	0.711	5756
26942	aparc-pial lh area parstriangularis	cortical area	Area of parstriangularis in the left hemisphere generated by parcellation of the pial surface using Desikan-Killiany parcellation	-0.00296614	0.00804015	-0.368916	0.712	5756
27374	aparc-a2009s lh area S-cingul-Marginalis	cortical area	Area of S-cingul-Marginalis in the left hemisphere generated by parcellation of the white surface using Destrieux (a2009s) parcellation	0.00348499	0.00949953	0.366859	0.714	5756
27390	aparc-a2009s lh area S-orbital-lateral	cortical area	Area of S-orbital-lateral in the left hemisphere generated by parcellation of the white surface using Destrieux (a2009s) parcellation	0.00356	0.00972602	0.366029	0.714	5756
26797	aparc-Desikan lh volume isthmuscingulate	regional and tissue volume	Volume of isthmuscingulate in the left hemisphere generated by parcellation of the white surface using Desikan-Killiany parcellation	0.00293587	0.00802176	0.365989	0.714	5756
27684	aparc-a2009s rh thickness S-oc-temp-lat	cortical thickness	Mean thickness of S-oc-temp-lat in the right hemisphere generated by parcellation of the white surface using Destrieux (a2009s) parcellation	0.00284447	0.0077798	0.365622	0.715	5756
26814	aparc-Desikan lh volume rostralmiddlefrontal	regional and tissue volume	Volume of rostralmiddlefrontal in the left hemisphere generated by parcellation of the white surface using Desikan-Killiany parcellation	0.00286856	0.00785061	0.365393	0.715	5756
26731	aparc-Desikan lh area lateraloccipital	cortical area	Area of lateraloccipital in the left hemisphere generated by parcellation of the white surface using Desikan-Killiany parcellation	0.00282646	0.0077718	0.363681	0.716	5756
27082	BA-exvivo lh thickness V1	cortical thickness	Mean thickness of V1 in the left hemisphere generated by parcellation of the white surface using BA_exvivo parcellation	-0.0028221	0.00784983	-0.359511	0.719	5756
27600	aparc-a2009s rh area S-collat-transv-ant	cortical area	Area of S-collat-transv-ant in the right hemisphere generated by parcellation of the white surface using Destrieux (a2009s) parcellation	0.00282368	0.00787014	0.358784	0.72	5756
25808	IDP T1 FAST ROIs L inf temp gyrus ant	regional and tissue volume	Volume of grey matter in Left Inferior Temporal Gyrus, anterior division	0.00205467	0.00574436	0.357684	0.721	5756
26656	HippSubfield rh volume CA4-head	regional and tissue volume	Volume of CA4-head in the right hemisphere generated by subcortical volumetric sub-segmentation of the Hippocampal Subfields	0.00230369	0.00644307	0.357545	0.721	5756
27209	aparc-DKTatlas lh volume fusiform	regional and tissue volume	Volume of fusiform in the left hemisphere generated by parcellation of the white surface using DKT parcellation	0.00259436	0.0072778	0.356476	0.721	5756
26961	aparc-pial rh area entorhinal	cortical area	Area of entorhinal in the right hemisphere generated by parcellation of the pial surface using Desikan-Killiany parcellation	0.00295485	0.00840466	0.351573	0.725	5756
27134	BA-exvivo rh volume BA4p	regional and tissue volume	Volume of BA4p in the right hemisphere generated by parcellation of the white surface using BA_exvivo parcellation	0.00265069	0.00755912	0.350661	0.726	5756
27230	aparc-DKTatlas lh volume superiorfrontal	regional and tissue volume	Volume of superiorfrontal in the left hemisphere generated by parcellation of the white surface using DKT parcellation	0.00274654	0.00786121	0.349378	0.727	5756
27214	aparc-DKTatlas lh volume lateralorbitofrontal	regional and tissue volume	Volume of lateralorbitofrontal in the left hemisphere generated by parcellation of the white surface using DKT parcellation	-0.00290192	0.00834556	-0.34772	0.728	5756
26836	aparc-Desikan rh area middletemporal	cortical area	Area of middletemporal in the right hemisphere generated by parcellation of the white surface using Desikan-Killiany parcellation	-0.00321447	0.00926447	-0.346967	0.729	5756
27060	BA-exvivo lh area BA2	cortical area	Area of BA2 in the left hemisphere generated by parcellation of the white surface using BA_exvivo parcellation	-0.00289207	0.00835726	-0.346055	0.729	5756
27497	aparc-a2009s lh volume G-oc-temp-lat-fusifor	regional and tissue volume	Volume of G-oc-temp-lat-fusifor in the left hemisphere generated by parcellation of the white surface using Destrieux (a2009s) parcellation	0.00243715	0.00703204	0.346578	0.729	5756
26597	aseg rh volume vessel	regional and tissue volume	Volume of vessel in the right hemisphere generated by subcortical volumetric segmentation (aseg)	-0.0022647	0.00653467	-0.346568	0.729	5756
27259	aparc-DKTatlas rh area rostralanteriorcingulate	cortical area	Area of rostralanteriorcingulate in the right hemisphere generated by parcellation of the white surface using DKT parcellation	-0.00307014	0.00889982	-0.344966	0.73	5756
27539	aparc-a2009s lh volume S-orbital-med-olfact	regional and tissue volume	Volume of S-orbital-med-olfact in the left hemisphere generated by parcellation of the white surface using Destrieux (a2009s) parcellation	-0.00325694	0.00946553	-0.344084	0.731	5756
26609	AmygNuclei lh volume Whole-amygdala	regional and tissue volume	Volume of Whole-amygdala in the left hemisphere generated by subcortical volumetric sub-segmentation of the Amygdala Nuclei	-0.00242015	0.00704446	-0.343554	0.731	5756
25809	IDP T1 FAST ROIs R inf temp gyrus ant	regional and tissue volume	Volume of grey matter in Right Inferior Temporal Gyrus, anterior division	0.00198311	0.005779	0.343158	0.731	5756
26718	Brainstem global volume SCP	regional and tissue volume	Volume of SCP in the whole brain generated by subcortical volumetric sub-segmentation of the Brainstem	-0.00205462	0.00606002	-0.339045	0.735	5756
27564	aparc-a2009s rh area G-front-inf-Triangul	cortical area	Area of G-front-inf-Triangul in the right hemisphere generated by parcellation of the white surface using Destrieux (a2009s) parcellation	0.00275154	0.00816215	0.337109	0.736	5756
27342	aparc-a2009s lh area G-front-inf-Triangul	cortical area	Area of G-front-inf-Triangul in the left hemisphere generated by parcellation of the white surface using Destrieux (a2009s) parcellation	-0.00276372	0.00824568	-0.335173	0.738	5756
27378	aparc-a2009s lh area S-collat-transv-ant	cortical area	Area of S-collat-transv-ant in the left hemisphere generated by parcellation of the white surface using Destrieux (a2009s) parcellation	0.00279759	0.0084429	0.331354	0.74	5756
25833	IDP T1 FAST ROIs R juxtapos lobule cortex	regional and tissue volume	Volume of grey matter in Right Juxtapositional Lobule Cortex (formerly Supplementary Motor Cortex)	-0.00189974	0.00572638	-0.331753	0.74	5756
27078	BA-exvivo lh thickness BA4p	cortical thickness	Mean thickness of BA4p in the left hemisphere generated by parcellation of the white surface using BA_exvivo parcellation	0.00234337	0.00718019	0.326366	0.744	5756
26691	ThalamNuclei rh volume PuM	regional and tissue volume	Volume of PuM in the right hemisphere generated by subcortical volumetric sub-segmentation of the Thalamic Nuclei	-0.00217076	0.00667886	-0.32502	0.745	5756
25818	IDP T1 FAST ROIs L supramarg gyrus ant	regional and tissue volume	Volume of grey matter in Left Supramarginal Gyrus, anterior division	-0.00186716	0.00574783	-0.324845	0.745	5756
25820	IDP T1 FAST ROIs L supramarg gyrus post	regional and tissue volume	Volume of grey matter in Left Supramarginal Gyrus, posterior division	-0.00188303	0.00582159	-0.323456	0.746	5756
27090	BA-exvivo lh volume BA3b	regional and tissue volume	Volume of BA3b in the left hemisphere generated by parcellation of the white surface using BA_exvivo parcellation	-0.00255891	0.00792448	-0.322912	0.747	5756
27356	aparc-a2009s lh area G-postcentral	cortical area	Area of G-postcentral in the left hemisphere generated by parcellation of the white surface using Destrieux (a2009s) parcellation	-0.00287189	0.00893727	-0.321338	0.748	5756
26932	aparc-pial lh area isthmuscingulate	cortical area	Area of isthmuscingulate in the left hemisphere generated by parcellation of the pial surface using Desikan-Killiany parcellation	-0.00286063	0.00891068	-0.321034	0.748	5756
25920	IDP T1 FAST ROIs R cerebellum X	regional and tissue volume	Volume of grey matter in Right X Cerebellum	0.00193132	0.00603842	0.319839	0.749	5756
27508	aparc-a2009s lh volume G-subcallosal	regional and tissue volume	Volume of G-subcallosal in the left hemisphere generated by parcellation of the white surface using Destrieux (a2009s) parcellation	-0.00244355	0.00765979	-0.31901	0.75	5756
27124	BA-exvivo rh thickness V1	cortical thickness	Mean thickness of V1 in the right hemisphere generated by parcellation of the white surface using BA_exvivo parcellation	0.0024901	0.00787464	0.316217	0.752	5756
26933	aparc-pial lh area lateraloccipital	cortical area	Area of lateraloccipital in the left hemisphere generated by parcellation of the pial surface using Desikan-Killiany parcellation	0.00245486	0.00779142	0.315071	0.753	5756
27538	aparc-a2009s lh volume S-orbital-lateral	regional and tissue volume	Volume of S-orbital-lateral in the left hemisphere generated by parcellation of the white surface using Destrieux (a2009s) parcellation	0.00270505	0.00859114	0.314866	0.753	5756
25910	IDP T1 FAST ROIs V cerebellum VIIIa	regional and tissue volume	Volume of grey matter in Vermis VIIIa Cerebellum	0.00176299	0.00565731	0.311631	0.755	5756
25792	IDP T1 FAST ROIs L inf front gyrus parsop	regional and tissue volume	Volume of grey matter in Left Inferior Frontal Gyrus, pars opercularis	0.00178316	0.00574158	0.31057	0.756	5756
26955	aparc-pial lh area transversetemporal	cortical area	Area of transversetemporal in the left hemisphere generated by parcellation of the pial surface using Desikan-Killiany parcellation	-0.00257268	0.00835306	-0.307993	0.758	5756
25796	IDP T1 FAST ROIs L temporal pole	regional and tissue volume	Volume of grey matter in Left Temporal Pole	-0.00201897	0.00655495	-0.308006	0.758	5756
26742	aparc-Desikan lh area postcentral	cortical area	Area of postcentral in the left hemisphere generated by parcellation of the white surface using Desikan-Killiany parcellation	-0.00278569	0.00907087	-0.307102	0.759	5756
26945	aparc-pial lh area posteriorcingulate	cortical area	Area of posteriorcingulate in the left hemisphere generated by parcellation of the pial surface using Desikan-Killiany parcellation	-0.00270984	0.00882531	-0.307053	0.759	5756
25002	IDP T1 SIENAX peripheral grey unnormalised volume	regional and tissue volume	Volume of peripheral cortical grey matter (from T1 brain image)	0.00330519	0.0107598	0.307178	0.759	5756
26622	HippSubfield lh volume CA1-body	regional and tissue volume	Volume of CA1-body in the left hemisphere generated by subcortical volumetric sub-segmentation of the Hippocampal Subfields	0.00171754	0.00559969	0.30672	0.759	5756
27727	aparc-a2009s rh volume G-precentral	regional and tissue volume	Volume of G-precentral in the right hemisphere generated by parcellation of the white surface using Destrieux (a2009s) parcellation	0.00224751	0.00735032	0.30577	0.76	5756
26767	aparc-Desikan lh thickness lingual	cortical thickness	Mean thickness of lingual in the left hemisphere generated by parcellation of the white surface using Desikan-Killiany parcellation	0.00234611	0.00777876	0.301604	0.763	5756
27308	aparc-DKTatlas rh volume lingual	regional and tissue volume	Volume of lingual in the right hemisphere generated by parcellation of the white surface using DKT parcellation	0.00198612	0.00658418	0.301651	0.763	5756
27496	aparc-a2009s lh volume G-occipital-sup	regional and tissue volume	Volume of G-occipital-sup in the left hemisphere generated by parcellation of the white surface using Destrieux (a2009s) parcellation	0.00217227	0.00724699	0.299749	0.764	5756
26681	ThalamNuclei lh volume CL	regional and tissue volume	Volume of CL in the left hemisphere generated by subcortical volumetric sub-segmentation of the Thalamic Nuclei	-0.00168049	0.00562018	-0.299011	0.765	5756
26917	aparc-Desikan rh volume superiorparietal	regional and tissue volume	Volume of superiorparietal in the right hemisphere generated by parcellation of the white surface using Desikan-Killiany parcellation	0.00208118	0.00699196	0.297653	0.766	5756
27498	aparc-a2009s lh volume G-oc-temp-med-Lingual	regional and tissue volume	Volume of G-oc-temp-med-Lingual in the left hemisphere generated by parcellation of the white surface using Destrieux (a2009s) parcellation	0.00194421	0.00654658	0.296982	0.766	5756
26830	aparc-Desikan rh area inferiortemporal	cortical area	Area of inferiortemporal in the right hemisphere generated by parcellation of the white surface using Desikan-Killiany parcellation	0.00259019	0.0087729	0.295249	0.768	5756
27750	aparc-a2009s rh volume S-front-inf	regional and tissue volume	Volume of S-front-inf in the right hemisphere generated by parcellation of the white surface using Destrieux (a2009s) parcellation	-0.00215666	0.00734811	-0.293499	0.769	5756
27405	aparc-a2009s lh thickness G+S-paracentral	cortical thickness	Mean thickness of G+S-paracentral in the left hemisphere generated by parcellation of the white surface using Destrieux (a2009s) parcellation	-0.00219051	0.00750692	-0.291799	0.77	5756
27203	aparc-DKTatlas lh thickness transversetemporal	cortical thickness	Mean thickness of transversetemporal in the left hemisphere generated by parcellation of the white surface using DKT parcellation	-0.00209036	0.00718912	-0.290768	0.771	5756
27734	aparc-a2009s rh volume G-temp-sup-Plan-tempo	regional and tissue volume	Volume of G-temp-sup-Plan-tempo in the right hemisphere generated by parcellation of the white surface using Destrieux (a2009s) parcellation	-0.00221965	0.00761213	-0.291594	0.771	5756
26709	ThalamNuclei rh volume Pt	regional and tissue volume	Volume of Pt in the right hemisphere generated by subcortical volumetric sub-segmentation of the Thalamic Nuclei	0.00197449	0.00677146	0.29159	0.771	5756
27319	aparc-DKTatlas rh volume precentral	regional and tissue volume	Volume of precentral in the right hemisphere generated by parcellation of the white surface using DKT parcellation	0.00214908	0.00737425	0.29143	0.771	5756
26587	aseg rh volume Cerebellum-White-Matter	regional and tissue volume	Volume of Cerebellum-White-Matter in the right hemisphere generated by subcortical volumetric segmentation (aseg)	-0.00183818	0.00632128	-0.290792	0.771	5756
27459	aparc-a2009s lh thickness S-oc-middle+Lunatus	cortical thickness	Mean thickness of S-oc-middle+Lunatus in the left hemisphere generated by parcellation of the white surface using Destrieux (a2009s) parcellation	-0.00230847	0.00801328	-0.28808	0.773	5756
26815	aparc-Desikan lh volume superiorfrontal	regional and tissue volume	Volume of superiorfrontal in the left hemisphere generated by parcellation of the white surface using Desikan-Killiany parcellation	-0.00224882	0.00780014	-0.288305	0.773	5756
26557	aseg lh volume Cerebellum-Cortex	regional and tissue volume	Volume of Cerebellum-Cortex in the left hemisphere generated by subcortical volumetric segmentation (aseg)	-0.00191744	0.0067061	-0.285924	0.775	5756
26944	aparc-pial lh area postcentral	cortical area	Area of postcentral in the left hemisphere generated by parcellation of the pial surface using Desikan-Killiany parcellation	-0.00249875	0.00879627	-0.284069	0.776	5756
27156	aparc-DKTatlas lh area parahippocampal	cortical area	Area of parahippocampal in the left hemisphere generated by parcellation of the white surface using DKT parcellation	0.00281885	0.0099777	0.282516	0.778	5756
26752	aparc-Desikan lh area frontalpole	cortical area	Area of frontalpole in the left hemisphere generated by parcellation of the white surface using Desikan-Killiany parcellation	-0.00310972	0.0110097	-0.282452	0.778	5756
27696	aparc-a2009s rh thickness S-temporal-inf	cortical thickness	Mean thickness of S-temporal-inf in the right hemisphere generated by parcellation of the white surface using Destrieux (a2009s) parcellation	-0.00215341	0.00765485	-0.281313	0.778	5756
27150	aparc-DKTatlas lh area isthmuscingulate	cortical area	Area of isthmuscingulate in the left hemisphere generated by parcellation of the white surface using DKT parcellation	0.00269951	0.00963736	0.280109	0.779	5756
27275	aparc-DKTatlas rh thickness lateraloccipital	cortical thickness	Mean thickness of lateraloccipital in the right hemisphere generated by parcellation of the white surface using DKT parcellation	0.00229198	0.00814959	0.281239	0.779	5756
25884	IDP T1 FAST ROIs L pallidum	regional and tissue volume	Volume of grey matter in Left Pallidum	0.00153155	0.00544662	0.281192	0.779	5756
26789	aparc-Desikan lh volume bankssts	regional and tissue volume	Volume of bankssts in the left hemisphere generated by parcellation of the white surface using Desikan-Killiany parcellation	-0.00205947	0.00732637	-0.281104	0.779	5756
26621	HippSubfield lh volume subiculum-body	regional and tissue volume	Volume of subiculum-body in the left hemisphere generated by subcortical volumetric sub-segmentation of the Hippocampal Subfields	-0.00173508	0.00619451	-0.2801	0.779	5756
26847	aparc-Desikan rh area rostralanteriorcingulate	cortical area	Area of rostralanteriorcingulate in the right hemisphere generated by parcellation of the white surface using Desikan-Killiany parcellation	-0.00247068	0.00883666	-0.279595	0.78	5756
27179	aparc-DKTatlas lh thickness inferiorparietal	cortical thickness	Mean thickness of inferiorparietal in the left hemisphere generated by parcellation of the white surface using DKT parcellation	-0.00232523	0.00835077	-0.278445	0.781	5756
25825	IDP T1 FAST ROIs R latocc cortex sup	regional and tissue volume	Volume of grey matter in Right Lateral Occipital Cortex, superior division	0.00180047	0.00647551	0.278043	0.781	5756
27184	aparc-DKTatlas lh thickness lingual	cortical thickness	Mean thickness of lingual in the left hemisphere generated by parcellation of the white surface using DKT parcellation	0.00214572	0.00773751	0.277314	0.782	5756
26611	AmygNuclei rh volume Basal-nucleus	regional and tissue volume	Volume of Basal-nucleus in the right hemisphere generated by subcortical volumetric sub-segmentation of the Amygdala Nuclei	-0.00188135	0.00678508	-0.277278	0.782	5756
26640	HippSubfield lh volume Whole-hippocampal-head	regional and tissue volume	Volume of Whole-hippocampal-head in the left hemisphere generated by subcortical volumetric sub-segmentation of the Hippocampal Subfields	-0.00187225	0.00687346	-0.272387	0.785	5756
27109	BA-exvivo rh area BA45	cortical area	Area of BA45 in the right hemisphere generated by parcellation of the white surface using BA_exvivo parcellation	-0.00219814	0.00810444	-0.271227	0.786	5756
27681	aparc-a2009s rh thickness S-oc-middle+Lunatus	cortical thickness	Mean thickness of S-oc-middle+Lunatus in the right hemisphere generated by parcellation of the white surface using Destrieux (a2009s) parcellation	0.00209115	0.00774487	0.270004	0.787	5756
27518	aparc-a2009s lh volume Pole-occipital	regional and tissue volume	Volume of Pole-occipital in the left hemisphere generated by parcellation of the white surface using Destrieux (a2009s) parcellation	0.00200265	0.00741732	0.269996	0.787	5756
27398	aparc-a2009s lh area S-suborbital	cortical area	Area of S-suborbital in the left hemisphere generated by parcellation of the white surface using Destrieux (a2009s) parcellation	-0.00249529	0.00925811	-0.269525	0.788	5756
27256	aparc-DKTatlas rh area posteriorcingulate	cortical area	Area of posteriorcingulate in the right hemisphere generated by parcellation of the white surface using DKT parcellation	-0.00245766	0.00914742	-0.268672	0.788	5756
27507	aparc-a2009s lh volume G-rectus	regional and tissue volume	Volume of G-rectus in the left hemisphere generated by parcellation of the white surface using Destrieux (a2009s) parcellation	0.00203196	0.0075703	0.268412	0.788	5756
25013	IDP T1 FIRST left caudate volume	regional and tissue volume	Volume of left caudate (from T1 brain image)	0.00215626	0.0080587	0.267569	0.789	5754
27200	aparc-DKTatlas lh thickness superiorparietal	cortical thickness	Mean thickness of superiorparietal in the left hemisphere generated by parcellation of the white surface using DKT parcellation	-0.00212663	0.00800014	-0.265824	0.79	5756
26979	aparc-pial rh area precentral	cortical area	Area of precentral in the right hemisphere generated by parcellation of the pial surface using Desikan-Killiany parcellation	-0.00228891	0.00862049	-0.265519	0.791	5756
26702	ThalamNuclei rh volume MV(Re)	regional and tissue volume	Volume of MV(Re) in the right hemisphere generated by subcortical volumetric sub-segmentation of the Thalamic Nuclei	-0.00145449	0.00553759	-0.262658	0.793	5756
27087	BA-exvivo lh volume BA1	regional and tissue volume	Volume of BA1 in the left hemisphere generated by parcellation of the white surface using BA_exvivo parcellation	0.00210547	0.00804885	0.261586	0.794	5756
25020	IDP T1 FIRST right hippocampus volume	regional and tissue volume	Volume of right hippocampus (from T1 brain image)	-0.00196755	0.00753805	-0.261016	0.794	5754
26970	aparc-pial rh area middletemporal	cortical area	Area of middletemporal in the right hemisphere generated by parcellation of the pial surface using Desikan-Killiany parcellation	0.00219589	0.0084457	0.260001	0.795	5756
26634	HippSubfield lh volume CA4-head	regional and tissue volume	Volume of CA4-head in the left hemisphere generated by subcortical volumetric sub-segmentation of the Hippocampal Subfields	0.00168457	0.00649647	0.259305	0.795	5756
26552	aseg lh volume Cortex	regional and tissue volume	Volume of Cortex in the left hemisphere generated by subcortical volumetric segmentation (aseg)	0.00237276	0.00931278	0.254785	0.799	5756
25824	IDP T1 FAST ROIs L latocc cortex sup	regional and tissue volume	Volume of grey matter in Left Lateral Occipital Cortex, superior division	-0.00165352	0.00651017	-0.253991	0.8	5756
26962	aparc-pial rh area fusiform	cortical area	Area of fusiform in the right hemisphere generated by parcellation of the pial surface using Desikan-Killiany parcellation	-0.0020641	0.00817292	-0.252554	0.801	5756
25900	IDP T1 FAST ROIs L cerebellum crus I	regional and tissue volume	Volume of grey matter in Left Crus I Cerebellum	0.00150828	0.00598995	0.251802	0.801	5756
26935	aparc-pial lh area lingual	cortical area	Area of lingual in the left hemisphere generated by parcellation of the pial surface using Desikan-Killiany parcellation	0.00180292	0.007268	0.248063	0.804	5756
27073	BA-exvivo lh thickness BA1	cortical thickness	Mean thickness of BA1 in the left hemisphere generated by parcellation of the white surface using BA_exvivo parcellation	0.0018997	0.00767389	0.247553	0.804	5756
26783	aparc-Desikan lh thickness superiorparietal	cortical thickness	Mean thickness of superiorparietal in the left hemisphere generated by parcellation of the white surface using Desikan-Killiany parcellation	-0.00198059	0.00814437	-0.243185	0.808	5756
26690	ThalamNuclei rh volume PuI	regional and tissue volume	Volume of PuI in the right hemisphere generated by subcortical volumetric sub-segmentation of the Thalamic Nuclei	-0.00150391	0.00618116	-0.243306	0.808	5756
26558	aseg lh volume Thalamus-Proper	regional and tissue volume	Volume of Thalamus-Proper in the left hemisphere generated by subcortical volumetric segmentation (aseg)	-0.00184297	0.00759073	-0.242792	0.808	5756
26888	aparc-Desikan rh thickness transversetemporal	cortical thickness	Mean thickness of transversetemporal in the right hemisphere generated by parcellation of the white surface using Desikan-Killiany parcellation	0.00170691	0.00707153	0.241377	0.809	5756
26796	aparc-Desikan lh volume inferiortemporal	regional and tissue volume	Volume of inferiortemporal in the left hemisphere generated by parcellation of the white surface using Desikan-Killiany parcellation	-0.00179703	0.00742964	-0.241872	0.809	5756
27492	aparc-a2009s lh volume G-front-sup	regional and tissue volume	Volume of G-front-sup in the left hemisphere generated by parcellation of the white surface using Destrieux (a2009s) parcellation	-0.00184833	0.00766947	-0.240999	0.81	5756
26853	aparc-Desikan rh area frontalpole	cortical area	Area of frontalpole in the right hemisphere generated by parcellation of the white surface using Desikan-Killiany parcellation	-0.00255324	0.0108453	-0.235424	0.814	5756
26901	aparc-Desikan rh volume lingual	regional and tissue volume	Volume of lingual in the right hemisphere generated by parcellation of the white surface using Desikan-Killiany parcellation	0.00155265	0.00659639	0.235379	0.814	5756
25846	IDP T1 FAST ROIs L front orb cortex	regional and tissue volume	Volume of grey matter in Left Frontal Orbital Cortex	-0.00166804	0.00712182	-0.234216	0.815	5756
26846	aparc-Desikan rh area precuneus	cortical area	Area of precuneus in the right hemisphere generated by parcellation of the white surface using Desikan-Killiany parcellation	-0.00206531	0.00888101	-0.232554	0.816	5756
27504	aparc-a2009s lh volume G-postcentral	regional and tissue volume	Volume of G-postcentral in the left hemisphere generated by parcellation of the white surface using Destrieux (a2009s) parcellation	0.0016737	0.00718521	0.232938	0.816	5756
26553	aseg lh volume CerebralWhiteMatter	regional and tissue volume	Volume of CerebralWhiteMatter in the left hemisphere generated by subcortical volumetric segmentation (aseg)	0.00240504	0.0103354	0.232699	0.816	5756
25873	IDP T1 FAST ROIs R planum temporale	regional and tissue volume	Volume of grey matter in Right Planum Temporale	-0.00149555	0.00644325	-0.232112	0.816	5756
27063	BA-exvivo lh area BA4a	cortical area	Area of BA4a in the left hemisphere generated by parcellation of the white surface using BA_exvivo parcellation	-0.00229284	0.00990967	-0.231374	0.817	5756
27413	aparc-a2009s lh thickness G-cuneus	cortical thickness	Mean thickness of G-cuneus in the left hemisphere generated by parcellation of the white surface using Destrieux (a2009s) parcellation	0.00175375	0.00767653	0.228456	0.819	5756
27088	BA-exvivo lh volume BA2	regional and tissue volume	Volume of BA2 in the left hemisphere generated by parcellation of the white surface using BA_exvivo parcellation	0.00170509	0.00743281	0.2294	0.819	5756
26730	aparc-Desikan lh area isthmuscingulate	cortical area	Area of isthmuscingulate in the left hemisphere generated by parcellation of the white surface using Desikan-Killiany parcellation	0.0021673	0.00954646	0.227026	0.82	5756
27490	aparc-a2009s lh volume G-front-inf-Triangul	regional and tissue volume	Volume of G-front-inf-Triangul in the left hemisphere generated by parcellation of the white surface using Destrieux (a2009s) parcellation	0.0016232	0.00711828	0.228032	0.82	5756
27093	BA-exvivo lh volume BA6	regional and tissue volume	Volume of BA6 in the left hemisphere generated by parcellation of the white surface using BA_exvivo parcellation	-0.00170005	0.00747867	-0.22732	0.82	5756
27559	aparc-a2009s rh area G-cingul-Post-dorsal	cortical area	Area of G-cingul-Post-dorsal in the right hemisphere generated by parcellation of the white surface using Destrieux (a2009s) parcellation	-0.00233358	0.0103052	-0.226447	0.821	5756
26653	HippSubfield rh volume GC-ML-DG-head	regional and tissue volume	Volume of GC-ML-DG-head in the right hemisphere generated by subcortical volumetric sub-segmentation of the Hippocampal Subfields	0.00143984	0.0063567	0.226507	0.821	5756
27395	aparc-a2009s lh area S-postcentral	cortical area	Area of S-postcentral in the left hemisphere generated by parcellation of the white surface using Destrieux (a2009s) parcellation	0.00186433	0.008284	0.225052	0.822	5756
26648	HippSubfield rh volume CA1-head	regional and tissue volume	Volume of CA1-head in the right hemisphere generated by subcortical volumetric sub-segmentation of the Hippocampal Subfields	0.00144861	0.00644128	0.224895	0.822	5756
25863	IDP T1 FAST ROIs R front operc cortex	regional and tissue volume	Volume of grey matter in Right Frontal Operculum Cortex	-0.00132693	0.00590674	-0.224647	0.822	5756
27579	aparc-a2009s rh area G-precentral	cortical area	Area of G-precentral in the right hemisphere generated by parcellation of the white surface using Destrieux (a2009s) parcellation	-0.00198672	0.00888045	-0.223718	0.823	5756
27635	aparc-a2009s rh thickness G-cuneus	cortical thickness	Mean thickness of G-cuneus in the right hemisphere generated by parcellation of the white surface using Destrieux (a2009s) parcellation	0.00177675	0.00796268	0.223134	0.823	5756
27064	BA-exvivo lh area BA4p	cortical area	Area of BA4p in the left hemisphere generated by parcellation of the white surface using BA_exvivo parcellation	0.0021546	0.00967404	0.22272	0.824	5756
27076	BA-exvivo lh thickness BA3b	cortical thickness	Mean thickness of BA3b in the left hemisphere generated by parcellation of the white surface using BA_exvivo parcellation	0.00177156	0.00794462	0.222988	0.824	5756
27235	aparc-DKTatlas lh volume insula	regional and tissue volume	Volume of insula in the left hemisphere generated by parcellation of the white surface using DKT parcellation	-0.00183726	0.00825503	-0.222562	0.824	5756
25911	IDP T1 FAST ROIs R cerebellum VIIIa	regional and tissue volume	Volume of grey matter in Right VIIIa Cerebellum	0.00129858	0.00584452	0.222188	0.824	5756
27478	aparc-a2009s lh volume G+S-occipital-inf	regional and tissue volume	Volume of G+S-occipital-inf in the left hemisphere generated by parcellation of the white surface using Destrieux (a2009s) parcellation	-0.00155922	0.00704281	-0.221391	0.825	5756
27489	aparc-a2009s lh volume G-front-inf-Orbital	regional and tissue volume	Volume of G-front-inf-Orbital in the left hemisphere generated by parcellation of the white surface using Destrieux (a2009s) parcellation	0.00174861	0.00791007	0.221062	0.825	5756
27236	aparc-DKTatlas rh area caudalanteriorcingulate	cortical area	Area of caudalanteriorcingulate in the right hemisphere generated by parcellation of the white surface using DKT parcellation	0.00177336	0.00808838	0.219248	0.826	5756
25856	IDP T1 FAST ROIs L temp fusif cortex post	regional and tissue volume	Volume of grey matter in Left Temporal Fusiform Cortex, posterior division	0.00145137	0.00659639	0.220024	0.826	5756
27420	aparc-a2009s lh thickness G-insular-short	cortical thickness	Mean thickness of G-insular-short in the left hemisphere generated by parcellation of the white surface using Destrieux (a2009s) parcellation	0.0015504	0.00713261	0.217368	0.828	5756
26619	AmygNuclei rh volume Whole-amygdala	regional and tissue volume	Volume of Whole-amygdala in the right hemisphere generated by subcortical volumetric sub-segmentation of the Amygdala Nuclei	-0.00151962	0.00699075	-0.217376	0.828	5756
27103	BA-exvivo rh area BA3a	cortical area	Area of BA3a in the right hemisphere generated by parcellation of the white surface using BA_exvivo parcellation	0.00233163	0.0108274	0.215344	0.83	5756
27120	BA-exvivo rh thickness BA4p	cortical thickness	Mean thickness of BA4p in the right hemisphere generated by parcellation of the white surface using BA_exvivo parcellation	-0.00153698	0.00720053	-0.213454	0.831	5756
27253	aparc-DKTatlas rh area parstriangularis	cortical area	Area of parstriangularis in the right hemisphere generated by parcellation of the white surface using DKT parcellation	0.00170969	0.00809466	0.211212	0.833	5756
25790	IDP T1 FAST ROIs L inf front gyrus parstri	regional and tissue volume	Volume of grey matter in Left Inferior Frontal Gyrus, pars triangularis	-0.00118784	0.00566222	-0.209784	0.834	5756
26787	aparc-Desikan lh thickness transversetemporal	cortical thickness	Mean thickness of transversetemporal in the left hemisphere generated by parcellation of the white surface using Desikan-Killiany parcellation	-0.00148372	0.00710773	-0.208748	0.835	5756
26809	aparc-Desikan lh volume postcentral	regional and tissue volume	Volume of postcentral in the left hemisphere generated by parcellation of the white surface using Desikan-Killiany parcellation	0.00153153	0.0073708	0.207784	0.835	5756
26564	aseg lh volume Accumbens-area	regional and tissue volume	Volume of Accumbens-area in the left hemisphere generated by subcortical volumetric segmentation (aseg)	-0.00151283	0.00728199	-0.20775	0.835	5756
27434	aparc-a2009s lh thickness G-subcallosal	cortical thickness	Mean thickness of G-subcallosal in the left hemisphere generated by parcellation of the white surface using Destrieux (a2009s) parcellation	0.00145264	0.00700256	0.207445	0.836	5756
25795	IDP T1 FAST ROIs R precentral gyrus	regional and tissue volume	Volume of grey matter in Right Precentral Gyrus	-0.00136277	0.00656852	-0.20747	0.836	5756
26523	aseg global volume 3rd-Ventricle	regional and tissue volume	Volume of 3rd-Ventricle in the whole brain generated by subcortical volumetric segmentation (aseg)	0.00145831	0.00715753	0.203745	0.839	5756
27188	aparc-DKTatlas lh thickness paracentral	cortical thickness	Mean thickness of paracentral in the left hemisphere generated by parcellation of the white surface using DKT parcellation	0.00156747	0.0077644	0.201879	0.84	5756
25793	IDP T1 FAST ROIs R inf front gyrus parsop	regional and tissue volume	Volume of grey matter in Right Inferior Frontal Gyrus, pars opercularis	-0.00114844	0.00568934	-0.201859	0.84	5756
26632	HippSubfield lh volume CA3-body	regional and tissue volume	Volume of CA3-body in the left hemisphere generated by subcortical volumetric sub-segmentation of the Hippocampal Subfields	-0.00110932	0.0055549	-0.199701	0.842	5756
26717	Brainstem global volume Pons	regional and tissue volume	Volume of Pons in the whole brain generated by subcortical volumetric sub-segmentation of the Brainstem	0.00141675	0.00713674	0.198514	0.843	5756
26842	aparc-Desikan rh area pericalcarine	cortical area	Area of pericalcarine in the right hemisphere generated by parcellation of the white surface using Desikan-Killiany parcellation	-0.00145959	0.00748707	-0.194949	0.845	5756
27075	BA-exvivo lh thickness BA3a	cortical thickness	Mean thickness of BA3a in the left hemisphere generated by parcellation of the white surface using BA_exvivo parcellation	0.00155931	0.00805203	0.193654	0.846	5756
25894	IDP T1 FAST ROIs R cerebellum I-IV	regional and tissue volume	Volume of grey matter in Right I-IV Cerebellum	0.00112763	0.00579101	0.19472	0.846	5756
27151	aparc-DKTatlas lh area lateraloccipital	cortical area	Area of lateraloccipital in the left hemisphere generated by parcellation of the white surface using DKT parcellation	0.00151208	0.00783461	0.193	0.847	5756
27558	aparc-a2009s rh area G+S-cingul-Mid-Post	cortical area	Area of G+S-cingul-Mid-Post in the right hemisphere generated by parcellation of the white surface using Destrieux (a2009s) parcellation	-0.00182358	0.00946554	-0.192654	0.847	5756
26753	aparc-Desikan lh area transversetemporal	cortical area	Area of transversetemporal in the left hemisphere generated by parcellation of the white surface using Desikan-Killiany parcellation	0.00180717	0.00952895	0.18965	0.85	5756
27429	aparc-a2009s lh thickness G-parietal-sup	cortical thickness	Mean thickness of G-parietal-sup in the left hemisphere generated by parcellation of the white surface using Destrieux (a2009s) parcellation	0.0015003	0.00796175	0.188438	0.851	5756
25909	IDP T1 FAST ROIs L cerebellum VIIIa	regional and tissue volume	Volume of grey matter in Left VIIIa Cerebellum	-0.00106342	0.00585974	-0.181479	0.856	5756
25841	IDP T1 FAST ROIs R cing gyrus post	regional and tissue volume	Volume of grey matter in Right Cingulate Gyrus, posterior division	-0.00134258	0.007468	-0.179777	0.857	5756
26968	aparc-pial rh area lingual	cortical area	Area of lingual in the right hemisphere generated by parcellation of the pial surface using Desikan-Killiany parcellation	-0.00129892	0.00734126	-0.176934	0.86	5756
27742	aparc-a2009s rh volume S-calcarine	regional and tissue volume	Volume of S-calcarine in the right hemisphere generated by parcellation of the white surface using Destrieux (a2009s) parcellation	-0.00121081	0.00684826	-0.176806	0.86	5756
26626	HippSubfield lh volume CA1-head	regional and tissue volume	Volume of CA1-head in the left hemisphere generated by subcortical volumetric sub-segmentation of the Hippocampal Subfields	0.00113327	0.00641342	0.176704	0.86	5756
27761	aparc-a2009s rh volume S-orbital-med-olfact	regional and tissue volume	Volume of S-orbital-med-olfact in the right hemisphere generated by parcellation of the white surface using Destrieux (a2009s) parcellation	-0.00154374	0.00886594	-0.17412	0.862	5756
27536	aparc-a2009s lh volume S-oc-temp-lat	regional and tissue volume	Volume of S-oc-temp-lat in the left hemisphere generated by parcellation of the white surface using Destrieux (a2009s) parcellation	0.00130965	0.00754396	0.173602	0.862	5756
26921	aparc-Desikan rh volume transversetemporal	regional and tissue volume	Volume of transversetemporal in the right hemisphere generated by parcellation of the white surface using Desikan-Killiany parcellation	-0.0013993	0.00811635	-0.172406	0.863	5756
26736	aparc-Desikan lh area parahippocampal	cortical area	Area of parahippocampal in the left hemisphere generated by parcellation of the white surface using Desikan-Killiany parcellation	0.0016926	0.00990389	0.170902	0.864	5756
27550	aparc-a2009s lh volume S-temporal-transverse	regional and tissue volume	Volume of S-temporal-transverse in the left hemisphere generated by parcellation of the white surface using Destrieux (a2009s) parcellation	-0.00138367	0.00811876	-0.170428	0.865	5756
25861	IDP T1 FAST ROIs R occ fusif gyrus	regional and tissue volume	Volume of grey matter in Right Occipital Fusiform Gyrus	-0.00102304	0.00602767	-0.169725	0.865	5756
27568	aparc-a2009s rh area G-insular-short	cortical area	Area of G-insular-short in the right hemisphere generated by parcellation of the white surface using Destrieux (a2009s) parcellation	-0.00144681	0.00863501	-0.167552	0.867	5756
26693	ThalamNuclei rh volume VPL	regional and tissue volume	Volume of VPL in the right hemisphere generated by subcortical volumetric sub-segmentation of the Thalamic Nuclei	0.00120386	0.00718366	0.167583	0.867	5756
27485	aparc-a2009s lh volume G-cingul-Post-dorsal	regional and tissue volume	Volume of G-cingul-Post-dorsal in the left hemisphere generated by parcellation of the white surface using Destrieux (a2009s) parcellation	0.0013504	0.00807436	0.167246	0.867	5756
27379	aparc-a2009s lh area S-collat-transv-post	cortical area	Area of S-collat-transv-post in the left hemisphere generated by parcellation of the white surface using Destrieux (a2009s) parcellation	0.00157306	0.00945257	0.166416	0.868	5756
26659	HippSubfield rh volume CA3-head	regional and tissue volume	Volume of CA3-head in the right hemisphere generated by subcortical volumetric sub-segmentation of the Hippocampal Subfields	0.00101197	0.00612069	0.165335	0.869	5756
26969	aparc-pial rh area medialorbitofrontal	cortical area	Area of medialorbitofrontal in the right hemisphere generated by parcellation of the pial surface using Desikan-Killiany parcellation	-0.00153635	0.00948466	-0.161983	0.871	5756
26529	aseg global volume non-WM-hypointensities	regional and tissue volume	Volume of non-WM-hypointensities in the whole brain generated by subcortical volumetric segmentation (aseg)	0.00271917	0.0166844	0.162977	0.871	5756
27254	aparc-DKTatlas rh area pericalcarine	cortical area	Area of pericalcarine in the right hemisphere generated by parcellation of the white surface using DKT parcellation	-0.00121595	0.00752027	-0.161689	0.872	5756
26812	aparc-Desikan lh volume precuneus	regional and tissue volume	Volume of precuneus in the left hemisphere generated by parcellation of the white surface using Desikan-Killiany parcellation	-0.00124288	0.00770822	-0.161241	0.872	5756
26669	ThalamNuclei lh volume VPL	regional and tissue volume	Volume of VPL in the left hemisphere generated by subcortical volumetric sub-segmentation of the Thalamic Nuclei	0.00113146	0.0071073	0.159197	0.874	5756
27577	aparc-a2009s rh area G-parietal-sup	cortical area	Area of G-parietal-sup in the right hemisphere generated by parcellation of the white surface using Destrieux (a2009s) parcellation	0.00125998	0.0080331	0.156849	0.875	5756
27491	aparc-a2009s lh volume G-front-middle	regional and tissue volume	Volume of G-front-middle in the left hemisphere generated by parcellation of the white surface using Destrieux (a2009s) parcellation	0.00117897	0.00766789	0.153754	0.878	5756
27281	aparc-DKTatlas rh thickness paracentral	cortical thickness	Mean thickness of paracentral in the right hemisphere generated by parcellation of the white surface using DKT parcellation	-0.00114558	0.00761768	-0.150385	0.88	5756
26525	aseg global volume 5th-Ventricle	regional and tissue volume	Volume of 5th-Ventricle in the whole brain generated by subcortical volumetric segmentation (aseg)	-0.00244587	0.0163597	-0.149505	0.881	5756
26806	aparc-Desikan lh volume parsorbitalis	regional and tissue volume	Volume of parsorbitalis in the left hemisphere generated by parcellation of the white surface using Desikan-Killiany parcellation	-0.0011709	0.00799645	-0.146427	0.884	5756
26605	AmygNuclei lh volume Medial-nucleus	regional and tissue volume	Volume of Medial-nucleus in the left hemisphere generated by subcortical volumetric sub-segmentation of the Amygdala Nuclei	-0.000794211	0.00543084	-0.146241	0.884	5756
26568	aseg lh number HolesBeforeFixing	regional and tissue volume	Number of HolesBeforeFixing in the left hemisphere generated by subcortical volumetric segmentation (aseg)	-0.00160681	0.0110656	-0.145208	0.885	5756
27234	aparc-DKTatlas lh volume transversetemporal	regional and tissue volume	Volume of transversetemporal in the left hemisphere generated by parcellation of the white surface using DKT parcellation	-0.00113602	0.00782878	-0.145108	0.885	5756
26682	ThalamNuclei lh volume PuL	regional and tissue volume	Volume of PuL in the left hemisphere generated by subcortical volumetric sub-segmentation of the Thalamic Nuclei	0.000852539	0.00601046	0.141843	0.887	5756
27264	aparc-DKTatlas rh area supramarginal	cortical area	Area of supramarginal in the right hemisphere generated by parcellation of the white surface using DKT parcellation	-0.00114264	0.0081643	-0.139956	0.889	5756
27616	aparc-a2009s rh area S-pericallosal	cortical area	Area of S-pericallosal in the right hemisphere generated by parcellation of the white surface using Destrieux (a2009s) parcellation	-0.00123309	0.00887071	-0.139007	0.889	5756
27224	aparc-DKTatlas lh volume postcentral	regional and tissue volume	Volume of postcentral in the left hemisphere generated by parcellation of the white surface using DKT parcellation	0.00102455	0.00736224	0.139163	0.889	5756
26762	aparc-Desikan lh thickness inferiorparietal	cortical thickness	Mean thickness of inferiorparietal in the left hemisphere generated by parcellation of the white surface using Desikan-Killiany parcellation	-0.00113679	0.00818923	-0.138815	0.89	5756
26526	aseg global volume Brain-Stem	regional and tissue volume	Volume of Brain-Stem in the whole brain generated by subcortical volumetric segmentation (aseg)	0.00102377	0.00747454	0.136968	0.891	5756
27713	aparc-a2009s rh volume G-front-middle	regional and tissue volume	Volume of G-front-middle in the right hemisphere generated by parcellation of the white surface using Destrieux (a2009s) parcellation	-0.000994709	0.00734481	-0.13543	0.892	5756
26845	aparc-Desikan rh area precentral	cortical area	Area of precentral in the right hemisphere generated by parcellation of the white surface using Desikan-Killiany parcellation	0.00115557	0.00871689	0.132567	0.895	5756
26629	HippSubfield lh volume molecular-layer-HP-head	regional and tissue volume	Volume of molecular-layer-HP-head in the left hemisphere generated by subcortical volumetric sub-segmentation of the Hippocampal Subfields	-0.000817965	0.00626396	-0.130583	0.896	5756
27242	aparc-DKTatlas rh area inferiortemporal	cortical area	Area of inferiortemporal in the right hemisphere generated by parcellation of the white surface using DKT parcellation	0.00114407	0.00880109	0.129992	0.897	5756
27733	aparc-a2009s rh volume G-temp-sup-Plan-polar	regional and tissue volume	Volume of G-temp-sup-Plan-polar in the right hemisphere generated by parcellation of the white surface using Destrieux (a2009s) parcellation	-0.00100468	0.00776772	-0.129341	0.897	5756
27102	BA-exvivo rh area BA2	cortical area	Area of BA2 in the right hemisphere generated by parcellation of the white surface using BA_exvivo parcellation	-0.00105434	0.00834599	-0.126329	0.899	5756
27572	aparc-a2009s rh area G-oc-temp-med-Lingual	cortical area	Area of G-oc-temp-med-Lingual in the right hemisphere generated by parcellation of the white surface using Destrieux (a2009s) parcellation	-0.000962642	0.00766721	-0.125553	0.9	5756
26852	aparc-Desikan rh area supramarginal	cortical area	Area of supramarginal in the right hemisphere generated by parcellation of the white surface using Desikan-Killiany parcellation	-0.00100295	0.00808263	-0.124087	0.901	5756
27225	aparc-DKTatlas lh volume posteriorcingulate	regional and tissue volume	Volume of posteriorcingulate in the left hemisphere generated by parcellation of the white surface using DKT parcellation	0.000952458	0.00762265	0.124951	0.901	5756
27424	aparc-a2009s lh thickness G-oc-temp-med-Lingual	cortical thickness	Mean thickness of G-oc-temp-med-Lingual in the left hemisphere generated by parcellation of the white surface using Destrieux (a2009s) parcellation	-0.000894153	0.0076053	-0.11757	0.906	5756
27644	aparc-a2009s rh thickness G-occipital-sup	cortical thickness	Mean thickness of G-occipital-sup in the right hemisphere generated by parcellation of the white surface using Destrieux (a2009s) parcellation	0.000869983	0.00762825	0.114047	0.909	5756
27133	BA-exvivo rh volume BA4a	regional and tissue volume	Volume of BA4a in the right hemisphere generated by parcellation of the white surface using BA_exvivo parcellation	0.000851579	0.00750947	0.113401	0.91	5756
27458	aparc-a2009s lh thickness S-intrapariet+P-trans	cortical thickness	Mean thickness of S-intrapariet+P-trans in the left hemisphere generated by parcellation of the white surface using Destrieux (a2009s) parcellation	0.000922317	0.00820971	0.112345	0.911	5756
26684	ThalamNuclei lh volume AV	regional and tissue volume	Volume of AV in the left hemisphere generated by subcortical volumetric sub-segmentation of the Thalamic Nuclei	0.000638224	0.00569475	0.112072	0.911	5756
25834	IDP T1 FAST ROIs L subcallosal cortex	regional and tissue volume	Volume of grey matter in Left Subcallosal Cortex	-0.00081371	0.00729294	-0.111575	0.911	5756
25917	IDP T1 FAST ROIs R cerebellum IX	regional and tissue volume	Volume of grey matter in Right IX Cerebellum	-0.000615909	0.00559213	-0.110139	0.912	5756
27720	aparc-a2009s rh volume G-oc-temp-med-Lingual	regional and tissue volume	Volume of G-oc-temp-med-Lingual in the right hemisphere generated by parcellation of the white surface using Destrieux (a2009s) parcellation	0.000722106	0.00655909	0.110092	0.912	5756
26978	aparc-pial rh area posteriorcingulate	cortical area	Area of posteriorcingulate in the right hemisphere generated by parcellation of the pial surface using Desikan-Killiany parcellation	0.000941033	0.00857592	0.10973	0.913	5756
27412	aparc-a2009s lh thickness G-cingul-Post-ventral	cortical thickness	Mean thickness of G-cingul-Post-ventral in the left hemisphere generated by parcellation of the white surface using Destrieux (a2009s) parcellation	0.000781433	0.00726023	0.107632	0.914	5756
27226	aparc-DKTatlas lh volume precentral	regional and tissue volume	Volume of precentral in the left hemisphere generated by parcellation of the white surface using DKT parcellation	0.000798845	0.00737972	0.108249	0.914	5756
26601	AmygNuclei lh volume Basal-nucleus	regional and tissue volume	Volume of Basal-nucleus in the left hemisphere generated by subcortical volumetric sub-segmentation of the Amygdala Nuclei	0.000732788	0.00683526	0.107207	0.915	5756
27643	aparc-a2009s rh thickness G-occipital-middle	cortical thickness	Mean thickness of G-occipital-middle in the right hemisphere generated by parcellation of the white surface using Destrieux (a2009s) parcellation	-0.000803244	0.00783702	-0.102494	0.918	5756
27092	BA-exvivo lh volume BA4p	regional and tissue volume	Volume of BA4p in the left hemisphere generated by parcellation of the white surface using BA_exvivo parcellation	0.000772748	0.00753613	0.102539	0.918	5756
27501	aparc-a2009s lh volume G-pariet-inf-Angular	regional and tissue volume	Volume of G-pariet-inf-Angular in the left hemisphere generated by parcellation of the white surface using Destrieux (a2009s) parcellation	0.000707502	0.007021	0.100769	0.92	5756
27129	BA-exvivo rh volume BA1	regional and tissue volume	Volume of BA1 in the right hemisphere generated by parcellation of the white surface using BA_exvivo parcellation	-0.000829372	0.00826268	-0.100376	0.92	5756
27317	aparc-DKTatlas rh volume postcentral	regional and tissue volume	Volume of postcentral in the right hemisphere generated by parcellation of the white surface using DKT parcellation	0.000720974	0.00725065	0.0994358	0.921	5756
27718	aparc-a2009s rh volume G-occipital-sup	regional and tissue volume	Volume of G-occipital-sup in the right hemisphere generated by parcellation of the white surface using Destrieux (a2009s) parcellation	-0.000711614	0.00719268	-0.0989358	0.921	5756
27657	aparc-a2009s rh thickness G-temp-sup-G-T-transv	cortical thickness	Mean thickness of G-temp-sup-G-T-transv in the right hemisphere generated by parcellation of the white surface using Destrieux (a2009s) parcellation	0.000692574	0.00709992	0.0975468	0.922	5756
27481	aparc-a2009s lh volume G+S-transv-frontopol	regional and tissue volume	Volume of G+S-transv-frontopol in the left hemisphere generated by parcellation of the white surface using Destrieux (a2009s) parcellation	-0.000765571	0.00779501	-0.098213	0.922	5756
25842	IDP T1 FAST ROIs L precun cortex	regional and tissue volume	Volume of grey matter in Left Precuneous Cortex	0.000663095	0.0069616	0.0952504	0.924	5756
27115	BA-exvivo rh thickness BA1	cortical thickness	Mean thickness of BA1 in the right hemisphere generated by parcellation of the white surface using BA_exvivo parcellation	-0.000708836	0.00756275	-0.0937274	0.925	5756
26631	HippSubfield lh volume GC-ML-DG-head	regional and tissue volume	Volume of GC-ML-DG-head in the left hemisphere generated by subcortical volumetric sub-segmentation of the Hippocampal Subfields	0.000607721	0.00643584	0.0944275	0.925	5756
25847	IDP T1 FAST ROIs R front orb cortex	regional and tissue volume	Volume of grey matter in Right Frontal Orbital Cortex	-0.00063907	0.00684272	-0.0933943	0.926	5756
26559	aseg lh volume Caudate	regional and tissue volume	Volume of Caudate in the left hemisphere generated by subcortical volumetric segmentation (aseg)	-0.000597184	0.00642196	-0.0929909	0.926	5756
27493	aparc-a2009s lh volume G-Ins-lg+S-cent-ins	regional and tissue volume	Volume of G-Ins-lg+S-cent-ins in the left hemisphere generated by parcellation of the white surface using Destrieux (a2009s) parcellation	-0.000740064	0.0080994	-0.0913727	0.927	5756
27071	BA-exvivo lh area perirhinal	cortical area	Area of perirhinal in the left hemisphere generated by parcellation of the white surface using BA_exvivo parcellation	-0.000830019	0.00933525	-0.0889124	0.929	5756
26756	aparc-Desikan lh thickness bankssts	cortical thickness	Mean thickness of bankssts in the left hemisphere generated by parcellation of the white surface using Desikan-Killiany parcellation	-0.000681652	0.00761501	-0.0895143	0.929	5756
26986	aparc-pial rh area supramarginal	cortical area	Area of supramarginal in the right hemisphere generated by parcellation of the pial surface using Desikan-Killiany parcellation	0.000683698	0.00783741	0.0872352	0.93	5756
27500	aparc-a2009s lh volume G-orbital	regional and tissue volume	Volume of G-orbital in the left hemisphere generated by parcellation of the white surface using Destrieux (a2009s) parcellation	-0.000704539	0.00798013	-0.0882867	0.93	5756
26975	aparc-pial rh area parstriangularis	cortical area	Area of parstriangularis in the right hemisphere generated by parcellation of the pial surface using Desikan-Killiany parcellation	-0.000680309	0.00780142	-0.0872033	0.931	5756
26790	aparc-Desikan lh volume caudalanteriorcingulate	regional and tissue volume	Volume of caudalanteriorcingulate in the left hemisphere generated by parcellation of the white surface using Desikan-Killiany parcellation	-0.000580373	0.00672913	-0.0862478	0.931	5756
25870	IDP T1 FAST ROIs L heschl gyrus	regional and tissue volume	Volume of grey matter in Left Heschl's Gyrus (includes H1 and H2)	0.000538151	0.00627066	0.0858205	0.932	5756
27480	aparc-a2009s lh volume G+S-subcentral	regional and tissue volume	Volume of G+S-subcentral in the left hemisphere generated by parcellation of the white surface using Destrieux (a2009s) parcellation	0.000686606	0.00806206	0.0851651	0.932	5756
25014	IDP T1 FIRST right caudate volume	regional and tissue volume	Volume of right caudate (from T1 brain image)	0.0006422	0.0079044	0.0812459	0.935	5754
26872	aparc-Desikan rh thickness paracentral	cortical thickness	Mean thickness of paracentral in the right hemisphere generated by parcellation of the white surface using Desikan-Killiany parcellation	-0.000609015	0.00760814	-0.0800478	0.936	5756
27510	aparc-a2009s lh volume G-temp-sup-Lateral	regional and tissue volume	Volume of G-temp-sup-Lateral in the left hemisphere generated by parcellation of the white surface using Destrieux (a2009s) parcellation	-0.000601552	0.007434	-0.0809191	0.936	5756
26603	AmygNuclei lh volume Anterior-amygdaloid-area-AAA	regional and tissue volume	Volume of Anterior-amygdaloid-area-AAA in the left hemisphere generated by subcortical volumetric sub-segmentation of the Amygdala Nuclei	-0.000467472	0.00594272	-0.0786629	0.937	5756
27077	BA-exvivo lh thickness BA4a	cortical thickness	Mean thickness of BA4a in the left hemisphere generated by parcellation of the white surface using BA_exvivo parcellation	-0.000575889	0.00742416	-0.0775695	0.938	5756
27381	aparc-a2009s lh area S-front-middle	cortical area	Area of S-front-middle in the left hemisphere generated by parcellation of the white surface using Destrieux (a2009s) parcellation	-0.000672988	0.0087237	-0.0771447	0.939	5756
26834	aparc-Desikan rh area lingual	cortical area	Area of lingual in the right hemisphere generated by parcellation of the white surface using Desikan-Killiany parcellation	-0.000561223	0.00744472	-0.0753854	0.94	5756
25904	IDP T1 FAST ROIs V cerebellum crus II	regional and tissue volume	Volume of grey matter in Vermis Crus II Cerebellum	0.000416199	0.00552339	0.0753521	0.94	5756
27095	BA-exvivo lh volume BA45	regional and tissue volume	Volume of BA45 in the left hemisphere generated by parcellation of the white surface using BA_exvivo parcellation	-0.000533708	0.0071254	-0.0749022	0.94	5756
25830	IDP T1 FAST ROIs L front med cortex	regional and tissue volume	Volume of grey matter in Left Frontal Medial Cortex	-0.000436288	0.00584382	-0.074658	0.94	5756
27371	aparc-a2009s lh area Pole-temporal	cortical area	Area of Pole-temporal in the left hemisphere generated by parcellation of the white surface using Destrieux (a2009s) parcellation	0.000713103	0.00961193	0.0741893	0.941	5756
26642	HippSubfield rh volume Hippocampal-tail	regional and tissue volume	Volume of Hippocampal-tail in the right hemisphere generated by subcortical volumetric sub-segmentation of the Hippocampal Subfields	-0.000460534	0.00618372	-0.0744753	0.941	5756
27324	aparc-DKTatlas rh volume superiorparietal	regional and tissue volume	Volume of superiorparietal in the right hemisphere generated by parcellation of the white surface using DKT parcellation	0.000507372	0.00689395	0.0735966	0.941	5756
26726	aparc-Desikan lh area entorhinal	cortical area	Area of entorhinal in the left hemisphere generated by parcellation of the white surface using Desikan-Killiany parcellation	0.000611212	0.0083581	0.073128	0.942	5756
26617	AmygNuclei rh volume Corticoamygdaloid-transitio	regional and tissue volume	Volume of Corticoamygdaloid-transitio in the right hemisphere generated by subcortical volumetric sub-segmentation of the Amygdala Nuclei	0.000454497	0.00633039	0.071796	0.943	5756
27587	aparc-a2009s rh area G-temporal-inf	cortical area	Area of G-temporal-inf in the right hemisphere generated by parcellation of the white surface using Destrieux (a2009s) parcellation	-0.000599242	0.00856965	-0.0699261	0.944	5756
27221	aparc-DKTatlas lh volume parsorbitalis	regional and tissue volume	Volume of parsorbitalis in the left hemisphere generated by parcellation of the white surface using DKT parcellation	0.000551189	0.00783525	0.0703473	0.944	5756
26612	AmygNuclei rh volume Accessory-Basal-nucleus	regional and tissue volume	Volume of Accessory-Basal-nucleus in the right hemisphere generated by subcortical volumetric sub-segmentation of the Amygdala Nuclei	0.000456757	0.00659502	0.0692578	0.945	5756
27575	aparc-a2009s rh area G-pariet-inf-Angular	cortical area	Area of G-pariet-inf-Angular in the right hemisphere generated by parcellation of the white surface using Destrieux (a2009s) parcellation	0.000530452	0.00784692	0.0676	0.946	5756
26844	aparc-Desikan rh area posteriorcingulate	cortical area	Area of posteriorcingulate in the right hemisphere generated by parcellation of the white surface using Desikan-Killiany parcellation	-0.000600876	0.00903401	-0.0665126	0.947	5756
26633	HippSubfield lh volume GC-ML-DG-body	regional and tissue volume	Volume of GC-ML-DG-body in the left hemisphere generated by subcortical volumetric sub-segmentation of the Hippocampal Subfields	-0.000415988	0.00624537	-0.0666075	0.947	5756
26909	aparc-Desikan rh volume pericalcarine	regional and tissue volume	Volume of pericalcarine in the right hemisphere generated by parcellation of the white surface using Desikan-Killiany parcellation	-0.000461236	0.00697673	-0.0661106	0.947	5756
25786	IDP T1 FAST ROIs L sup front gyrus	regional and tissue volume	Volume of grey matter in Left Superior Frontal Gyrus	-0.000410562	0.00623139	-0.0658862	0.947	5756
25896	IDP T1 FAST ROIs R cerebellum V	regional and tissue volume	Volume of grey matter in Right V Cerebellum	-0.000383809	0.00596842	-0.0643066	0.949	5756
27526	aparc-a2009s lh volume S-collat-transv-ant	regional and tissue volume	Volume of S-collat-transv-ant in the left hemisphere generated by parcellation of the white surface using Destrieux (a2009s) parcellation	-0.000466523	0.00753014	-0.0619541	0.951	5756
27314	aparc-DKTatlas rh volume parsorbitalis	regional and tissue volume	Volume of parsorbitalis in the right hemisphere generated by parcellation of the white surface using DKT parcellation	0.000478058	0.00773964	0.0617675	0.951	5756
27527	aparc-a2009s lh volume S-collat-transv-post	regional and tissue volume	Volume of S-collat-transv-post in the left hemisphere generated by parcellation of the white surface using Destrieux (a2009s) parcellation	-0.000499497	0.00814684	-0.0613118	0.951	5756
27530	aparc-a2009s lh volume S-front-sup	regional and tissue volume	Volume of S-front-sup in the left hemisphere generated by parcellation of the white surface using Destrieux (a2009s) parcellation	-0.000426829	0.00735829	-0.0580064	0.954	5756
26683	ThalamNuclei lh volume Pt	regional and tissue volume	Volume of Pt in the left hemisphere generated by subcortical volumetric sub-segmentation of the Thalamic Nuclei	0.000387406	0.00673405	0.0575294	0.954	5756
25897	IDP T1 FAST ROIs L cerebellum VI	regional and tissue volume	Volume of grey matter in Left VI Cerebellum	-0.000351252	0.00616549	-0.0569706	0.955	5756
26722	aparc-Desikan lh area bankssts	cortical area	Area of bankssts in the left hemisphere generated by parcellation of the white surface using Desikan-Killiany parcellation	-0.000482429	0.00866968	-0.0556455	0.956	5756
25784	IDP T1 FAST ROIs L insular cortex	regional and tissue volume	Volume of grey matter in Left Insular Cortex	-0.00040436	0.00731165	-0.0553036	0.956	5756
27328	aparc-DKTatlas rh volume insula	regional and tissue volume	Volume of insula in the right hemisphere generated by parcellation of the white surface using DKT parcellation	-0.000434798	0.00830514	-0.0523529	0.958	5756
26521	aseg global volume EstimatedTotalIntraCranial	regional and tissue volume	Volume of EstimatedTotalIntraCranial in the whole brain generated by subcortical volumetric segmentation (aseg)	-0.00315091	0.0605039	-0.0520779	0.958	5756
25862	IDP T1 FAST ROIs L front operc cortex	regional and tissue volume	Volume of grey matter in Left Frontal Operculum Cortex	0.000302046	0.00599859	0.0503529	0.96	5756
26988	aparc-pial rh area transversetemporal	cortical area	Area of transversetemporal in the right hemisphere generated by parcellation of the pial surface using Desikan-Killiany parcellation	-0.000439428	0.00908584	-0.048364	0.961	5756
27576	aparc-a2009s rh area G-pariet-inf-Supramar	cortical area	Area of G-pariet-inf-Supramar in the right hemisphere generated by parcellation of the white surface using Destrieux (a2009s) parcellation	0.000376739	0.00829645	0.0454096	0.964	5756
27368	aparc-a2009s lh area Lat-Fis-ant-Vertical	cortical area	Area of Lat-Fis-ant-Vertical in the left hemisphere generated by parcellation of the white surface using Destrieux (a2009s) parcellation	-0.00042886	0.00948333	-0.0452225	0.964	5756
26928	aparc-pial lh area entorhinal	cortical area	Area of entorhinal in the left hemisphere generated by parcellation of the pial surface using Desikan-Killiany parcellation	0.000374612	0.00840061	0.0445934	0.964	5756
27435	aparc-a2009s lh thickness G-temp-sup-G-T-transv	cortical thickness	Mean thickness of G-temp-sup-G-T-transv in the left hemisphere generated by parcellation of the white surface using Destrieux (a2009s) parcellation	-0.000301254	0.00714052	-0.0421895	0.966	5756
27211	aparc-DKTatlas lh volume inferiortemporal	regional and tissue volume	Volume of inferiortemporal in the left hemisphere generated by parcellation of the white surface using DKT parcellation	-0.000316645	0.00734509	-0.0431098	0.966	5756
26811	aparc-Desikan lh volume precentral	regional and tissue volume	Volume of precentral in the left hemisphere generated by parcellation of the white surface using Desikan-Killiany parcellation	0.000311281	0.00738081	0.0421743	0.966	5756
27146	aparc-DKTatlas lh area entorhinal	cortical area	Area of entorhinal in the left hemisphere generated by parcellation of the white surface using DKT parcellation	-0.00032688	0.00856761	-0.038153	0.97	5756
25891	IDP T1 FAST ROIs R ventral striatum	regional and tissue volume	Volume of grey matter in Right Ventral Striatum	0.000236025	0.00631578	0.0373706	0.97	5756
27595	aparc-a2009s rh area S-central	cortical area	Area of S-central in the right hemisphere generated by parcellation of the white surface using Destrieux (a2009s) parcellation	0.000321384	0.00889565	0.0361282	0.971	5756
26810	aparc-Desikan lh volume posteriorcingulate	regional and tissue volume	Volume of posteriorcingulate in the left hemisphere generated by parcellation of the white surface using Desikan-Killiany parcellation	0.000270898	0.00751406	0.0360521	0.971	5756
25823	IDP T1 FAST ROIs R angular gyrus	regional and tissue volume	Volume of grey matter in Right Angular Gyrus	-0.00021017	0.00583362	-0.0360273	0.971	5756
26798	aparc-Desikan lh volume lateraloccipital	regional and tissue volume	Volume of lateraloccipital in the left hemisphere generated by parcellation of the white surface using Desikan-Killiany parcellation	0.000257443	0.00718557	0.0358278	0.971	5756
27327	aparc-DKTatlas rh volume transversetemporal	regional and tissue volume	Volume of transversetemporal in the right hemisphere generated by parcellation of the white surface using DKT parcellation	0.000282178	0.00822793	0.0342951	0.973	5756
27138	BA-exvivo rh volume V1	regional and tissue volume	Volume of V1 in the right hemisphere generated by parcellation of the white surface using BA_exvivo parcellation	-0.000221552	0.00670328	-0.0330514	0.974	5756
25907	IDP T1 FAST ROIs V cerebellum VIIb	regional and tissue volume	Volume of grey matter in Vermis VIIb Cerebellum	-0.000180161	0.00583655	-0.0308677	0.975	5756
27246	aparc-DKTatlas rh area lingual	cortical area	Area of lingual in the right hemisphere generated by parcellation of the white surface using DKT parcellation	-0.000206583	0.00741245	-0.0278698	0.978	5756
27617	aparc-a2009s rh area S-postcentral	cortical area	Area of S-postcentral in the right hemisphere generated by parcellation of the white surface using Destrieux (a2009s) parcellation	0.000225537	0.00820341	0.0274931	0.978	5756
27494	aparc-a2009s lh volume G-insular-short	regional and tissue volume	Volume of G-insular-short in the left hemisphere generated by parcellation of the white surface using Destrieux (a2009s) parcellation	-0.000213486	0.0082554	-0.0258601	0.979	5756
26692	ThalamNuclei rh volume L-Sg	regional and tissue volume	Volume of L-Sg in the right hemisphere generated by subcortical volumetric sub-segmentation of the Thalamic Nuclei	-0.000155894	0.00603612	-0.0258268	0.979	5756
27515	aparc-a2009s lh volume Lat-Fis-ant-Horizont	regional and tissue volume	Volume of Lat-Fis-ant-Horizont in the left hemisphere generated by parcellation of the white surface using Destrieux (a2009s) parcellation	0.000217595	0.00871671	0.0249629	0.98	5756
25839	IDP T1 FAST ROIs R cing gyrus ant	regional and tissue volume	Volume of grey matter in Right Cingulate Gyrus, anterior division	0.000148962	0.0059807	0.0249071	0.98	5756
27213	aparc-DKTatlas lh volume lateraloccipital	regional and tissue volume	Volume of lateraloccipital in the left hemisphere generated by parcellation of the white surface using DKT parcellation	0.000174533	0.00717472	0.0243261	0.981	5756
25880	IDP T1 FAST ROIs L caudate	regional and tissue volume	Volume of grey matter in Left Caudate	-0.000141189	0.0058445	-0.0241576	0.981	5756
27511	aparc-a2009s lh volume G-temp-sup-Plan-polar	regional and tissue volume	Volume of G-temp-sup-Plan-polar in the left hemisphere generated by parcellation of the white surface using Destrieux (a2009s) parcellation	0.000187885	0.00805433	0.0233272	0.981	5756
25868	IDP T1 FAST ROIs L planum polare	regional and tissue volume	Volume of grey matter in Left Planum Polare	0.000134529	0.00647059	0.0207908	0.983	5756
27316	aparc-DKTatlas rh volume pericalcarine	regional and tissue volume	Volume of pericalcarine in the right hemisphere generated by parcellation of the white surface using DKT parcellation	-0.000141191	0.00692915	-0.0203763	0.984	5756
25888	IDP T1 FAST ROIs L amygdala	regional and tissue volume	Volume of grey matter in Left Amygdala	-0.00013614	0.00681293	-0.0199826	0.984	5756
26665	ThalamNuclei lh volume LGN	regional and tissue volume	Volume of LGN in the left hemisphere generated by subcortical volumetric sub-segmentation of the Thalamic Nuclei	0.000110749	0.00599795	0.0184645	0.985	5756
27467	aparc-a2009s lh thickness S-parieto-occipital	cortical thickness	Mean thickness of S-parieto-occipital in the left hemisphere generated by parcellation of the white surface using Destrieux (a2009s) parcellation	-0.000116998	0.00798512	-0.014652	0.988	5756
27753	aparc-a2009s rh volume S-interm-prim-Jensen	regional and tissue volume	Volume of S-interm-prim-Jensen in the right hemisphere generated by parcellation of the white surface using Destrieux (a2009s) parcellation	0.000113697	0.00751013	0.0151391	0.988	5756
27172	aparc-DKTatlas lh area transversetemporal	cortical area	Area of transversetemporal in the left hemisphere generated by parcellation of the white surface using DKT parcellation	-0.000119556	0.00947072	-0.0126237	0.99	5756
27542	aparc-a2009s lh volume S-pericallosal	regional and tissue volume	Volume of S-pericallosal in the left hemisphere generated by parcellation of the white surface using Destrieux (a2009s) parcellation	9.03E-05	0.00777161	0.0116241	0.991	5756
26658	HippSubfield rh volume fimbria	regional and tissue volume	Volume of fimbria in the right hemisphere generated by subcortical volumetric sub-segmentation of the Hippocampal Subfields	-6.44e-05	0.0057535	-0.0111986	0.991	5756
26679	ThalamNuclei lh volume MV(Re)	regional and tissue volume	Volume of MV(Re) in the left hemisphere generated by subcortical volumetric sub-segmentation of the Thalamic Nuclei	-6.19e-05	0.00555584	-0.0111475	0.991	5756
27337	aparc-a2009s lh area G-cingul-Post-dorsal	cortical area	Area of G-cingul-Post-dorsal in the left hemisphere generated by parcellation of the white surface using Destrieux (a2009s) parcellation	9.78E-05	0.00989642	0.00988318	0.992	5756
25819	IDP T1 FAST ROIs R supramarg gyrus ant	regional and tissue volume	Volume of grey matter in Right Supramarginal Gyrus, anterior division	5.68E-05	0.00570448	0.00995047	0.992	5756
27606	aparc-a2009s rh area S-intrapariet+P-trans	cortical area	Area of S-intrapariet+P-trans in the right hemisphere generated by parcellation of the white surface using Destrieux (a2009s) parcellation	7.21E-05	0.00766802	0.0093981	0.993	5756
27110	BA-exvivo rh area V1	cortical area	Area of V1 in the right hemisphere generated by parcellation of the white surface using BA_exvivo parcellation	-6.68e-05	0.00715812	-0.00933279	0.993	5756
27623	aparc-a2009s rh area S-temporal-sup	cortical area	Area of S-temporal-sup in the right hemisphere generated by parcellation of the white surface using Destrieux (a2009s) parcellation	7.22E-05	0.00822562	0.00878128	0.993	5756
26820	aparc-Desikan lh volume transversetemporal	regional and tissue volume	Volume of transversetemporal in the left hemisphere generated by parcellation of the white surface using Desikan-Killiany parcellation	-7.3e-05	0.00787817	-0.00926004	0.993	5756
27700	aparc-a2009s rh volume G+S-occipital-inf	regional and tissue volume	Volume of G+S-occipital-inf in the right hemisphere generated by parcellation of the white surface using Destrieux (a2009s) parcellation	-6.71e-05	0.00737314	-0.00910128	0.993	5756
25899	IDP T1 FAST ROIs R cerebellum VI	regional and tissue volume	Volume of grey matter in Right VI Cerebellum	-4.5e-05	0.006123	-0.00734871	0.994	5756
26531	aseg global volume CC-Posterior	regional and tissue volume	Volume of CC-Posterior in the whole brain generated by subcortical volumetric segmentation (aseg)	-3.35e-05	0.00630983	-0.00531419	0.996	5756
26627	HippSubfield lh volume presubiculum-body	regional and tissue volume	Volume of presubiculum-body in the left hemisphere generated by subcortical volumetric sub-segmentation of the Hippocampal Subfields	2.85E-05	0.0060166	0.00474248	0.996	5756
27336	aparc-a2009s lh area G+S-cingul-Mid-Post	cortical area	Area of G+S-cingul-Mid-Post in the left hemisphere generated by parcellation of the white surface using Destrieux (a2009s) parcellation	3.08E-05	0.00947046	0.00325129	0.997	5756
27749	aparc-a2009s rh volume S-collat-transv-post	regional and tissue volume	Volume of S-collat-transv-post in the right hemisphere generated by parcellation of the white surface using Destrieux (a2009s) parcellation	1.92E-05	0.00785218	0.00244068	0.998	5756
26623	HippSubfield lh volume subiculum-head	regional and tissue volume	Volume of subiculum-head in the left hemisphere generated by subcortical volumetric sub-segmentation of the Hippocampal Subfields	1.35E-05	0.0061098	0.00221464	0.998	5756
26530	aseg global volume Optic-Chiasm	regional and tissue volume	Volume of Optic-Chiasm in the whole brain generated by subcortical volumetric segmentation (aseg)	5.99E-06	0.00704662	0.000850681	0.999	5756
26720	Brainstem global volume Whole-brainstem	regional and tissue volume	Volume of Whole-brainstem in the whole brain generated by subcortical volumetric sub-segmentation of the Brainstem	-6.46e-06	0.00768692	-0.000840341	0.999	5756

## Sheet: Supplementary Table2
Supplementary Table 2. Genome-wide significant lead SNPs associated with chronic pain development (P < 5×10-8).
Samples without chronic pain, N = 109,890
rsID	chr	pos	A2	A1	OR	LOG(OR)SE	P	MAF
rs188029052	21	30046956	T	C	0.497331	0.126597	3.43884e-08	0.0012
